# Supplementary material for: Analysis of Internal and External Microorganism Community of Wild Cicada Flowers and Identification of the Predominant Cordyceps cicadae Fungus
Source: Front Microbiol. 2021 Nov 25;12:752791. doi: 10.3389/fmicb.2021.752791 (PMC8656164; doi:10.3389/fmicb.2021.752791)
Supplement: Supplementary file 1 [file Data_Sheet_1.zip]

Archive with 8 entries (5 files):
- AdditionalFiles-Revised/
- AdditionalFiles-Revised/Supplementary Material Presentation/
- AdditionalFiles-Revised/Supplementary Material Presentation/Supplementary Materials/
- AdditionalFiles-Revised/Supplementary Material Presentation/Supplementary Materials/Caption for supplementary data.docx
- AdditionalFiles-Revised/Supplementary Material Presentation/Supplementary Materials/Table S1-16S.xlsx
- AdditionalFiles-Revised/Supplementary Material Presentation/Supplementary Materials/Table S2-ITS.xlsx
- AdditionalFiles-Revised/Supplementary Material Presentation/Supplementary Materials/Table S3-16S.xlsx
- AdditionalFiles-Revised/Supplementary Material Presentation/Supplementary Materials/Table S4 -ITS.xlsx
