# Supplementary material for: Analysis of Internal and External Microorganism Community of Wild Cicada Flowers and Identification of the Predominant Cordyceps cicadae Fungus
Source: Front Microbiol. 2021 Nov 25;12:752791. doi: 10.3389/fmicb.2021.752791 (PMC8656164; doi:10.3389/fmicb.2021.752791)
Supplement: Supplementary file 1 [file Data_Sheet_1.zip › AdditionalFiles-Revised/Supplementary Material Presentation/Supplementary Materials/Table S1-16S.xlsx]

## Sheet: 16S Group_venn
Table S1 The shared and unique bacterial OTUs among the soil, coremia and sclerotia samples.
Soil & Coremia & Sclerotia	Soil & Coremia	Soil & Sclerotia	Coremia & Sclerotia	Soil only	Coremia only	Sclerotia only
OTU1	OTU1	OTU1	OTU1	OTU17	OTU196	OTU48
OTU9	OTU9	OTU9	OTU9	OTU37		OTU76
OTU2	OTU2	OTU2	OTU2	OTU98
OTU6	OTU6	OTU6	OTU6	OTU134
OTU7	OTU7	OTU7	OTU7	OTU189
OTU3	OTU3	OTU3	OTU3	OTU62
OTU10	OTU10	OTU10	OTU10	OTU142
OTU5	OTU5	OTU5	OTU5	OTU111
OTU4	OTU4	OTU4	OTU4	OTU63
OTU12	OTU12	OTU12	OTU12	OTU141
OTU8	OTU8	OTU8	OTU8	OTU89
OTU11	OTU11	OTU11	OTU11	OTU114
OTU14	OTU14	OTU14	OTU14	OTU119
OTU22	OTU22	OTU22	OTU22	OTU168
OTU13	OTU13	OTU13	OTU13	OTU138
OTU16	OTU16	OTU16	OTU16	OTU164
OTU15	OTU15	OTU15	OTU15	OTU90
OTU21	OTU21	OTU21	OTU21	OTU156
OTU24	OTU24	OTU24	OTU24	OTU129
OTU27	OTU27	OTU27	OTU27	OTU120
OTU26	OTU26	OTU26	OTU26	OTU183
OTU19	OTU19	OTU19	OTU19	OTU170
OTU39	OTU39	OTU39	OTU39	OTU122
OTU40	OTU40	OTU40	OTU40	OTU184
OTU32	OTU32	OTU32	OTU32	OTU159
OTU79	OTU79	OTU79	OTU79	OTU57
OTU64	OTU64	OTU64	OTU64	OTU49
OTU25	OTU25	OTU25	OTU25	OTU105
OTU31	OTU31	OTU31	OTU31	OTU80
OTU52	OTU52	OTU52	OTU52	OTU181
OTU54	OTU54	OTU54	OTU54	OTU150
OTU56	OTU56	OTU56	OTU56	OTU171
OTU28	OTU28	OTU28	OTU28	OTU99
OTU20	OTU20	OTU20	OTU20	OTU174
OTU35	OTU35	OTU35	OTU35	OTU192
OTU36	OTU18	OTU23	OTU36	OTU157
OTU55	OTU36	OTU36	OTU55	OTU166
OTU61	OTU55	OTU55	OTU61	OTU175
OTU47	OTU61	OTU61	OTU47	OTU161
OTU33	OTU47	OTU47	OTU33	OTU123
OTU115	OTU33	OTU33	OTU115	OTU117
OTU46	OTU115	OTU115	OTU42	OTU193
OTU51	OTU46	OTU46	OTU46	OTU190
OTU50	OTU51	OTU51	OTU51	OTU188
OTU77	OTU86	OTU50	OTU50	OTU191
OTU38	OTU50	OTU77	OTU77	OTU113
OTU126	OTU77	OTU58	OTU38	OTU81
OTU149	OTU59	OTU38	OTU126	OTU155
OTU43	OTU38	OTU126	OTU149	OTU167
OTU41	OTU126	OTU149	OTU43	OTU186
OTU30	OTU149	OTU130	OTU41	OTU179
OTU44	OTU43	OTU43	OTU30	OTU143
OTU109	OTU41	OTU92	OTU44	OTU180
OTU72	OTU30	OTU41	OTU109	OTU187
OTU34	OTU44	OTU30	OTU72	OTU154
OTU83	OTU53	OTU44	OTU34	OTU145
OTU104	OTU109	OTU109	OTU83	OTU91
OTU60	OTU72	OTU72	OTU104
OTU29	OTU34	OTU34	OTU60
OTU178	OTU83	OTU83	OTU29
OTU112	OTU104	OTU104	OTU178
OTU68	OTU60	OTU60	OTU112
OTU140	OTU29	OTU29	OTU68
OTU45	OTU151	OTU178	OTU140
OTU102	OTU178	OTU112	OTU45
OTU65	OTU112	OTU68	OTU102
OTU67	OTU68	OTU140	OTU65
OTU152	OTU140	OTU45	OTU67
OTU173	OTU128	OTU102	OTU152
OTU160	OTU45	OTU65	OTU173
OTU96	OTU102	OTU67	OTU160
OTU194	OTU65	OTU152	OTU96
OTU70	OTU67	OTU100	OTU194
OTU146	OTU152	OTU173	OTU70
OTU169	OTU173	OTU136	OTU146
OTU144	OTU160	OTU160	OTU169
OTU107	OTU96	OTU96	OTU144
OTU131	OTU194	OTU194	OTU107
OTU118	OTU70	OTU70	OTU131
OTU94	OTU146	OTU146	OTU118
OTU85	OTU87	OTU182	OTU94
OTU172	OTU169	OTU169	OTU85
OTU101	OTU144	OTU66	OTU172
OTU133	OTU147	OTU144	OTU101
OTU132	OTU107	OTU107	OTU133
OTU73	OTU131	OTU131	OTU132
OTU165	OTU139	OTU118	OTU73
OTU127	OTU118	OTU94	OTU165
OTU93	OTU94	OTU85	OTU127
OTU124	OTU85	OTU172	OTU93
OTU198	OTU172	OTU101	OTU124
OTU69	OTU101	OTU133	OTU198
OTU75	OTU133	OTU132	OTU195
OTU176	OTU132	OTU73	OTU69
OTU199	OTU162	OTU148	OTU75
OTU121	OTU82	OTU158	OTU176
OTU163	OTU73	OTU165	OTU199
OTU177	OTU135	OTU88	OTU121
OTU74	OTU97	OTU127	OTU163
OTU125	OTU165	OTU93	OTU177
	OTU137	OTU124	OTU200
	OTU127	OTU198	OTU74
	OTU95	OTU69	OTU197
	OTU110	OTU75	OTU125
	OTU93	OTU176
	OTU124	OTU199
	OTU198	OTU121
	OTU69	OTU163
	OTU84	OTU71
	OTU103	OTU177
	OTU75	OTU78
	OTU176	OTU74
	OTU185	OTU108
	OTU199	OTU125
	OTU121
	OTU163
	OTU106
	OTU177
	OTU74
	OTU125
	OTU153
	OTU116
