# Supplementary material for: Analysis of Internal and External Microorganism Community of Wild Cicada Flowers and Identification of the Predominant Cordyceps cicadae Fungus
Source: Front Microbiol. 2021 Nov 25;12:752791. doi: 10.3389/fmicb.2021.752791 (PMC8656164; doi:10.3389/fmicb.2021.752791)
Supplement: Supplementary file 1 [file Data_Sheet_1.zip › AdditionalFiles-Revised/Supplementary Material Presentation/Supplementary Materials/Table S2-ITS.xlsx]

## Sheet: ITS Group_venn
Table S2 The shared and unique fungal OTUs among the soil, coremia and sclerotia samples.
Soil & Coremia & Sclerotia	Soil & Coremia	Soil & Sclerotia	Coremia & Sclerotia	Soil only	Coremia only	Sclerotia only
OTU1	OTU1	OTU1	OTU1	OTU10	OTU340
OTU3	OTU3	OTU3	OTU3	OTU17	OTU99
OTU2	OTU2	OTU2	OTU2	OTU16	OTU182
OTU5	OTU5	OTU5	OTU5	OTU23	OTU185
OTU4	OTU4	OTU6	OTU4	OTU35	OTU341
OTU8	OTU8	OTU4	OTU8	OTU20	OTU344
OTU12	OTU7	OTU8	OTU12	OTU36	OTU336
OTU19	OTU9	OTU12	OTU19	OTU41	OTU343
OTU15	OTU12	OTU19	OTU15	OTU29	OTU339
OTU24	OTU11	OTU15	OTU24	OTU39	OTU184
OTU14	OTU13	OTU24	OTU14	OTU31	OTU338
OTU22	OTU19	OTU14	OTU22	OTU71
OTU18	OTU15	OTU22	OTU18	OTU46
OTU25	OTU24	OTU18	OTU25	OTU51
OTU26	OTU14	OTU25	OTU26	OTU42
OTU32	OTU22	OTU26	OTU32	OTU75
OTU33	OTU18	OTU27	OTU33	OTU38
OTU21	OTU201	OTU32	OTU21	OTU40
OTU30	OTU25	OTU33	OTU30	OTU50
OTU37	OTU26	OTU21	OTU37	OTU91
OTU44	OTU32	OTU30	OTU45	OTU90
OTU53	OTU33	OTU37	OTU44	OTU83
OTU70	OTU21	OTU44	OTU53	OTU48
OTU63	OTU30	OTU53	OTU61	OTU59
OTU54	OTU37	OTU70	OTU70	OTU66
OTU80	OTU44	OTU63	OTU63	OTU74
OTU64	OTU77	OTU54	OTU62	OTU56
OTU145	OTU53	OTU80	OTU54	OTU72
OTU102	OTU28	OTU64	OTU80	OTU52
OTU128	OTU43	OTU117	OTU64	OTU118
OTU296	OTU57	OTU145	OTU183	OTU94
OTU144	OTU70	OTU108	OTU187	OTU73
OTU323	OTU63	OTU102	OTU145	OTU89
OTU101	OTU109	OTU128	OTU102	OTU55
OTU158	OTU34	OTU215	OTU128	OTU130
OTU322	OTU49	OTU124	OTU296	OTU95
OTU188	OTU85	OTU296	OTU144	OTU84
OTU240	OTU86	OTU144	OTU323	OTU65
OTU283	OTU54	OTU323	OTU101	OTU103
OTU230	OTU47	OTU193	OTU158	OTU247
OTU242	OTU80	OTU101	OTU322	OTU58
OTU346	OTU98	OTU270	OTU188	OTU82
	OTU97	OTU158	OTU189	OTU88
	OTU111	OTU257	OTU240	OTU76
	OTU64	OTU322	OTU283	OTU119
	OTU60	OTU188	OTU230	OTU126
	OTU123	OTU240	OTU347	OTU157
	OTU112	OTU327	OTU242	OTU151
	OTU79	OTU268	OTU346	OTU69
	OTU67	OTU283		OTU105
	OTU113	OTU230		OTU92
	OTU81	OTU259		OTU265
	OTU78	OTU248		OTU125
	OTU145	OTU258		OTU104
	OTU102	OTU242		OTU152
	OTU140	OTU346		OTU147
	OTU143	OTU229		OTU171
	OTU168			OTU142
	OTU139			OTU165
	OTU128			OTU120
	OTU181			OTU68
	OTU110			OTU190
	OTU96			OTU122
	OTU114			OTU178
	OTU93			OTU137
	OTU296			OTU162
	OTU144			OTU131
	OTU175			OTU179
	OTU323			OTU121
	OTU100			OTU170
	OTU87			OTU132
	OTU166			OTU160
	OTU233			OTU164
	OTU106			OTU285
	OTU135			OTU148
	OTU223			OTU196
	OTU149			OTU153
	OTU244			OTU180
	OTU192			OTU173
	OTU146			OTU115
	OTU101			OTU163
	OTU219			OTU129
	OTU156			OTU232
	OTU281			OTU238
	OTU158			OTU191
	OTU127			OTU155
	OTU213			OTU150
	OTU322			OTU279
	OTU161			OTU133
	OTU136			OTU266
	OTU186			OTU107
	OTU188			OTU298
	OTU290			OTU174
	OTU342			OTU141
	OTU220			OTU216
	OTU272			OTU169
	OTU240			OTU207
	OTU263			OTU214
	OTU176			OTU197
	OTU206			OTU134
	OTU283			OTU299
	OTU345			OTU326
	OTU210			OTU295
	OTU256			OTU138
	OTU253			OTU205
	OTU230			OTU154
	OTU235			OTU200
	OTU286			OTU243
	OTU313			OTU309
	OTU242			OTU209
	OTU195			OTU198
	OTU346			OTU177
	OTU321			OTU288
	OTU254			OTU276
	OTU301			OTU317
	OTU320			OTU159
	OTU337			OTU284
				OTU236
				OTU228
				OTU212
				OTU307
				OTU334
				OTU218
				OTU194
				OTU227
				OTU262
				OTU294
				OTU225
				OTU203
				OTU252
				OTU308
				OTU293
				OTU310
				OTU292
				OTU274
				OTU280
				OTU211
				OTU172
				OTU222
				OTU324
				OTU167
				OTU249
				OTU311
				OTU330
				OTU231
				OTU241
				OTU245
				OTU237
				OTU332
				OTU226
				OTU314
				OTU291
				OTU305
				OTU278
				OTU325
				OTU271
				OTU304
				OTU202
				OTU302
				OTU306
				OTU329
				OTU316
				OTU199
				OTU116
				OTU251
				OTU267
				OTU297
				OTU300
				OTU335
				OTU331
				OTU204
				OTU275
				OTU318
				OTU289
				OTU255
				OTU312
				OTU333
				OTU264
				OTU246
				OTU239
				OTU269
				OTU328
				OTU261
				OTU319
				OTU277
				OTU303
				OTU260
				OTU224
				OTU217
				OTU282
				OTU315
				OTU250
				OTU221
				OTU208
				OTU234
				OTU287
