# Supplementary material for: Analysis of Internal and External Microorganism Community of Wild Cicada Flowers and Identification of the Predominant Cordyceps cicadae Fungus
Source: Front Microbiol. 2021 Nov 25;12:752791. doi: 10.3389/fmicb.2021.752791 (PMC8656164; doi:10.3389/fmicb.2021.752791)
Supplement: Supplementary file 1 [file Data_Sheet_1.zip › AdditionalFiles-Revised/Supplementary Material Presentation/Supplementary Materials/Table S3-16S.xlsx]

## Sheet: Sheet1
Table S3 The detailed taxonomic information of the bacterial OTUs.
OTU_ID	Soil	Coremia	Sclerotia	taxonomy
OTU1	36	10307.7	1670.33	k__Bacteria;p__Bacteroidetes;c__Bacteroidia;o__Sphingobacteriales;f__Sphingobacteriaceae;g__Pedobacter
OTU9	6.66667	5163	5181	k__Bacteria;p__Proteobacteria;c__Gammaproteobacteria;o__Enterobacteriales;f__Enterobacteriaceae
OTU2	21.3333	1144.33	6562.33	k__Bacteria;p__Proteobacteria;c__Gammaproteobacteria;o__Betaproteobacteriales;f__Burkholderiaceae;g__Achromobacter
OTU6	57.6667	1598.33	5499.67	k__Bacteria;p__Proteobacteria;c__Gammaproteobacteria;o__Xanthomonadales;f__Xanthomonadaceae;g__Stenotrophomonas;s__[Pseudomonas]_geniculata
OTU7	394	1342.67	4829	k__Bacteria;p__Proteobacteria;c__Gammaproteobacteria;o__Betaproteobacteriales;f__Burkholderiaceae;g__Burkholderia-Caballeronia-Paraburkholderia
OTU3	70	2257.33	2993.33	k__Bacteria;p__Proteobacteria;c__Alphaproteobacteria;o__Rhizobiales;f__Rhizobiaceae;g__Allorhizobium-Neorhizobium-Pararhizobium-Rhizobium;s__Rhizobium_etli
OTU10	100	3644.33	1664	k__Bacteria;p__Proteobacteria;c__Gammaproteobacteria;o__Betaproteobacteriales;f__Burkholderiaceae;g__Pandoraea;s__Ambiguous_taxa
OTU5	118.667	3053.67	1386	k__Bacteria;p__Bacteroidetes;c__Bacteroidia;o__Chitinophagales;f__Chitinophagaceae;g__Chitinophaga;s__uncultured_bacterium
OTU4	1.33333	3156.67	138.667	k__Bacteria;p__Proteobacteria;c__Alphaproteobacteria;o__Rhizobiales;f__Rhizobiaceae;g__Phyllobacterium;s__Ambiguous_taxa
OTU12	38.6667	38.6667	2687.67	k__Bacteria;p__Proteobacteria;c__Gammaproteobacteria;o__Enterobacteriales;f__Enterobacteriaceae;g__Serratia;s__Serratia_marcescens
OTU8	4	1463.33	1569.67	k__Bacteria;p__Proteobacteria;c__Alphaproteobacteria;o__Rickettsiales;f__Mitochondria
OTU11	5.66667	93.6667	2236.33	k__Bacteria;p__Proteobacteria;c__Gammaproteobacteria;o__Betaproteobacteriales;f__Burkholderiaceae;g__Comamonas;s__Comamonas_testosteroni
OTU14	28	1283	719.667	k__Bacteria;p__Bacteroidetes;c__Bacteroidia;o__Sphingobacteriales;f__Sphingobacteriaceae;g__Pedobacter
OTU22	2829	1	0.666667	k__Bacteria;p__Acidobacteria;c__Acidobacteriia;o__Acidobacteriales;f__uncultured;g__uncultured_forest_soil_bacterium;s__uncultured_forest_soil_bacterium
OTU13	25.3333	1038.33	1048.67	k__Bacteria;p__Proteobacteria;c__Alphaproteobacteria;o__Rhizobiales;f__Rhizobiaceae;g__Allorhizobium-Neorhizobium-Pararhizobium-Rhizobium
OTU16	17.6667	1451.33	449	k__Bacteria;p__Proteobacteria;c__Gammaproteobacteria;o__Betaproteobacteriales;f__Burkholderiaceae;g__Herbaspirillum
OTU15	12.6667	1394.67	401.333	k__Bacteria;p__Proteobacteria;c__Alphaproteobacteria;o__Rhizobiales;f__Xanthobacteraceae;g__Rhodopseudomonas
OTU21	2215.67	2.66667	1	k__Bacteria;p__Firmicutes;c__Bacilli;o__Bacillales;f__Bacillaceae;g__Bacillus
OTU24	5.33333	692.333	677.333	k__Bacteria;p__Proteobacteria;c__Gammaproteobacteria;o__Enterobacteriales;f__Enterobacteriaceae;g__Pantoea;s__Pantoea_ananatis
OTU17	1604.67	0	0	k__Bacteria;p__Firmicutes;c__Bacilli;o__Bacillales;f__Alicyclobacillaceae;g__Tumebacillus
OTU27	1048.33	287.333	166.333	k__Bacteria;p__Proteobacteria;c__Alphaproteobacteria;o__Rhizobiales;f__Xanthobacteraceae
OTU26	1441.67	1	1.66667	k__Bacteria;p__Acidobacteria;c__Acidobacteriia;o__Acidobacteriales;f__uncultured
OTU19	88.6667	463.667	459.667	k__Bacteria;p__Proteobacteria;c__Gammaproteobacteria;o__Enterobacteriales;f__Enterobacteriaceae
OTU39	0.333333	472.333	416.667	k__Bacteria;p__Firmicutes;c__Bacilli;o__Bacillales;f__Bacillaceae;g__Bacillus
OTU40	2	503.333	341.333	k__Bacteria;p__Proteobacteria;c__Alphaproteobacteria;o__Rhizobiales;f__Beijerinckiaceae;g__Bosea
OTU32	1191	2.33333	2	k__Bacteria;p__Acidobacteria;c__Acidobacteriia;o__Subgroup_2;f__uncultured_forest_soil_bacterium;g__uncultured_forest_soil_bacterium;s__uncultured_forest_soil_bacterium
OTU79	1080.33	1.33333	1.33333	k__Bacteria;p__Actinobacteria;c__Actinobacteria;o__Streptomycetales;f__Streptomycetaceae;g__Streptacidiphilus;s__Ambiguous_taxa
OTU64	977.333	8.33333	10	k__Bacteria;p__Proteobacteria;c__Gammaproteobacteria;o__Enterobacteriales;f__Enterobacteriaceae
OTU25	14	683	138.333	k__Bacteria;p__Proteobacteria;c__Gammaproteobacteria;o__Betaproteobacteriales;f__Burkholderiaceae;g__Variovorax
OTU31	948.667	2	2	k__Bacteria;p__Acidobacteria;c__Acidobacteriia;o__Acidobacteriales;f__Koribacteraceae;g__Candidatus_Koribacter
OTU52	957.333	1.66667	2	k__Bacteria;p__Acidobacteria;c__Acidobacteriia;o__Acidobacteriales;f__uncultured
OTU54	989.667	0.333333	0.666667	k__Bacteria;p__Acidobacteria;c__Acidobacteriia;o__Subgroup_2;f__Ambiguous_taxa;g__Ambiguous_taxa;s__Ambiguous_taxa
OTU56	944	5.33333	4	k__Bacteria;p__Proteobacteria;c__Gammaproteobacteria;o__Gammaproteobacteria_Incertae_Sedis;f__Unknown_Family;g__Acidibacter;s__uncultured_gamma_proteobacterium
OTU28	758.333	0.333333	73	k__Bacteria;p__Proteobacteria;c__Gammaproteobacteria;o__Betaproteobacteriales;f__Burkholderiaceae;g__Burkholderia-Caballeronia-Paraburkholderia
OTU20	2.66667	9.33333	631.667	k__Bacteria;p__Actinobacteria;c__Actinobacteria;o__Micrococcales;f__Microbacteriaceae;g__Microbacterium
OTU35	780.333	18.3333	47.6667	k__Bacteria;p__Proteobacteria;c__Gammaproteobacteria;o__Betaproteobacteriales;f__Burkholderiaceae;g__Burkholderia-Caballeronia-Paraburkholderia
OTU18	913.667	0.333333	0	k__Bacteria;p__Acidobacteria;c__Acidobacteriia;o__Acidobacteriales;f__uncultured;g__uncultured_proteobacterium;s__uncultured_proteobacterium
OTU23	887.667	0	1	k__Bacteria;p__Acidobacteria;c__Acidobacteriia;o__Subgroup_2;f__uncultured_eubacterium_WD2123;g__uncultured_eubacterium_WD2123;s__uncultured_eubacterium_WD2123
OTU36	881	0.333333	0.333333	k__Bacteria;p__Acidobacteria;c__Acidobacteriia;o__Acidobacteriales;f__Acidobacteriaceae__[Subgroup_1];g__uncultured;s__uncultured_Acidobacteria_bacterium
OTU55	718.333	12.3333	9.66667	k__Bacteria;p__Proteobacteria;c__Alphaproteobacteria;o__Rhizobiales;f__Beijerinckiaceae;g__Roseiarcus;s__uncultured_bacterium
OTU61	709.333	1.66667	0.333333	k__Bacteria;p__Acidobacteria;c__Acidobacteriia;o__Acidobacteriales;f__uncultured;g__uncultured_Acidobacteria_bacterium;s__uncultured_Acidobacteria_bacterium
OTU47	629	15	20.6667	k__Bacteria;p__Proteobacteria;c__Alphaproteobacteria;o__Rhizobiales;f__Xanthobacteraceae;g__uncultured;s__uncultured_forest_soil_bacterium
OTU33	569.667	3	2.33333	k__Bacteria;p__Actinobacteria;c__Actinobacteria;o__Streptomycetales;f__Streptomycetaceae;g__Streptomyces
OTU37	634.667	0	0	k__Bacteria;p__Acidobacteria;c__Acidobacteriia;o__Subgroup_2;f__uncultured_Acidobacteria_bacterium;g__uncultured_Acidobacteria_bacterium;s__uncultured_Acidobacteria_bacterium
OTU115	574.333	0.333333	1.66667	k__Bacteria;p__Acidobacteria;c__Acidobacteriia;o__Subgroup_2
OTU42	0	273.667	116.667	k__Bacteria;p__Firmicutes;c__Bacilli;o__Bacillales;f__Staphylococcaceae;g__Staphylococcus
OTU46	3.33333	322.667	50.3333	k__Bacteria;p__Proteobacteria;c__Gammaproteobacteria;o__Betaproteobacteriales;f__Burkholderiaceae;g__Delftia;s__Ambiguous_taxa
OTU51	536.667	1.33333	1.66667	k__Bacteria;p__Acidobacteria;c__Acidobacteriia;o__Subgroup_2;f__Ambiguous_taxa;g__Ambiguous_taxa;s__Ambiguous_taxa
OTU86	497.667	0.333333	0	k__Bacteria;p__Firmicutes;c__Bacilli;o__Bacillales;f__Alicyclobacillaceae;g__Tumebacillus
OTU50	472	0.666667	0.333333	k__Bacteria;p__Proteobacteria;c__Alphaproteobacteria;o__Caulobacterales;f__Caulobacteraceae;g__uncultured;s__Ambiguous_taxa
OTU77	18.3333	258.667	116	k__Bacteria;p__Proteobacteria;c__Gammaproteobacteria;o__Xanthomonadales;f__Rhodanobacteraceae;g__Luteibacter
OTU59	467.333	0.333333	0	k__Bacteria;p__Acidobacteria;c__Acidobacteriia;o__Acidobacteriales;f__Acidobacteriaceae__[Subgroup_1];g__Occallatibacter
OTU58	455.667	0	0.333333	k__Bacteria;p__Acidobacteria;c__Acidobacteriia;o__Subgroup_2;f__Ambiguous_taxa;g__Ambiguous_taxa;s__Ambiguous_taxa
OTU38	436	0.333333	0.666667	k__Bacteria;p__Acidobacteria;c__Acidobacteriia;o__Subgroup_2;f__Ambiguous_taxa;g__Ambiguous_taxa;s__Ambiguous_taxa
OTU126	428.667	1.33333	0.333333	k__Bacteria;p__Acidobacteria;c__Acidobacteriia;o__Solibacterales;f__Solibacteraceae__[Subgroup_3];g__Candidatus_Solibacter
OTU149	438.333	0.666667	0.666667	k__Bacteria;p__Acidobacteria;c__Acidobacteriia;o__Acidobacteriales;f__Acidobacteriaceae__[Subgroup_1];g__Occallatibacter
OTU130	416.667	0	0.333333	k__Bacteria;p__Acidobacteria;c__Acidobacteriia;o__Solibacterales;f__Solibacteraceae__[Subgroup_3];g__Bryobacter;s__Ambiguous_taxa
OTU98	384.667	0	0	k__Bacteria;p__Proteobacteria;c__Gammaproteobacteria;o__Gammaproteobacteria_Incertae_Sedis;f__Unknown_Family;g__Acidibacter;s__uncultured_bacterium
OTU43	2.33333	93.3333	167.667	k__Bacteria;p__Proteobacteria;c__Alphaproteobacteria;o__Rhizobiales;f__Rhizobiaceae;g__Ochrobactrum
OTU92	362.667	0	0.333333	k__Bacteria;p__Proteobacteria;c__Alphaproteobacteria;o__Micropepsales;f__Micropepsaceae;g__uncultured
OTU41	12.6667	114.333	119.667	k__Bacteria;p__Bacteroidetes;c__Bacteroidia;o__Chitinophagales;f__Chitinophagaceae;g__Pseudoflavitalea;s__Ambiguous_taxa
OTU30	341	2.33333	0.666667	k__Bacteria;p__WPS-2;c__uncultured_bacterium;o__uncultured_bacterium;f__uncultured_bacterium;g__uncultured_bacterium;s__uncultured_bacterium
OTU44	2.33333	147.333	112.667	k__Bacteria;p__Actinobacteria;c__Actinobacteria;o__Corynebacteriales;f__Nocardiaceae;g__Rhodococcus;s__Rhodococcus_erythropolis
OTU53	364	0.333333	0	k__Bacteria;p__Acidobacteria;c__Acidobacteriia;o__Subgroup_2
OTU109	25.3333	138	82	k__Bacteria;p__Firmicutes;c__Bacilli;o__Bacillales;f__Bacillaceae;g__Bacillus
OTU72	26.6667	77.6667	120.333	k__Bacteria;p__Bacteroidetes;c__Bacteroidia;o__Chitinophagales;f__Chitinophagaceae;g__Chitinophaga
OTU34	296.333	5.33333	0.333333	k__Bacteria;p__Acidobacteria;c__Acidobacteriia;o__Subgroup_2;f__Ambiguous_taxa;g__Ambiguous_taxa;s__Ambiguous_taxa
OTU83	294	1	0.666667	k__Bacteria;p__Acidobacteria;c__Acidobacteriia;o__Solibacterales;f__Solibacteraceae__[Subgroup_3];g__Candidatus_Solibacter
OTU134	307.667	0	0	k__Bacteria;p__Proteobacteria;c__Gammaproteobacteria;o__Gammaproteobacteria_Incertae_Sedis;f__Unknown_Family;g__Acidibacter;s__uncultured_bacterium
OTU104	290.333	2	1.66667	k__Bacteria;p__Acidobacteria;c__Acidobacteriia;o__Solibacterales;f__Solibacteraceae__[Subgroup_3];g__Candidatus_Solibacter
OTU60	282	0.333333	0.333333	k__Bacteria;p__Actinobacteria;c__Actinobacteria;o__Frankiales;f__Acidothermaceae;g__Acidothermus
OTU29	268.667	2.66667	3	k__Bacteria;p__Proteobacteria;c__Alphaproteobacteria;o__uncultured
OTU189	289	0	0	k__Bacteria;p__Acidobacteria;c__Acidobacteriia;o__Acidobacteriales;f__Acidobacteriaceae__[Subgroup_1];g__Occallatibacter
OTU151	284	0.333333	0	k__Bacteria;p__Proteobacteria;c__Deltaproteobacteria;o__Myxococcales;f__Polyangiaceae;g__Pajaroellobacter
OTU178	273.667	0.333333	0.333333	k__Bacteria;p__Acidobacteria;c__Acidobacteriia;o__Solibacterales;f__Solibacteraceae__[Subgroup_3];g__Candidatus_Solibacter
OTU112	254.333	0.333333	1.66667	k__Bacteria;p__Actinobacteria;c__Actinobacteria;o__Frankiales;f__Acidothermaceae;g__Acidothermus;s__uncultured_soil_bacterium
OTU68	0.666667	189	25.3333	k__Bacteria;p__Proteobacteria;c__Alphaproteobacteria;o__Rhizobiales;f__Rhizobiaceae
OTU140	245	5.33333	8.66667	k__Bacteria;p__Proteobacteria;c__Gammaproteobacteria;o__Betaproteobacteriales;f__Burkholderiaceae;g__Burkholderia-Caballeronia-Paraburkholderia
OTU128	250.333	2.33333	0	k__Bacteria;p__Proteobacteria;c__Alphaproteobacteria;o__Micropepsales;f__Micropepsaceae;g__uncultured;s__Ambiguous_taxa
OTU45	3	98.6667	71	k__Bacteria;p__Proteobacteria;c__Alphaproteobacteria;o__Rhizobiales;f__Rhizobiaceae;g__Mesorhizobium
OTU62	257	0	0	k__Bacteria;p__Acidobacteria;c__Acidobacteriia;o__Solibacterales;f__Solibacteraceae__[Subgroup_3];g__Bryobacter
OTU102	232.333	4.33333	1.33333	k__Bacteria;p__Acidobacteria;c__Acidobacteriia;o__Acidobacteriales;f__Acidobacteriaceae__[Subgroup_1];g__Granulicella
OTU65	2.33333	28	119.667	k__Bacteria;p__Proteobacteria;c__Alphaproteobacteria;o__Rhizobiales;f__Labraceae;g__Labrys;s__Ambiguous_taxa
OTU67	2.33333	3.33333	128	k__Bacteria;p__Proteobacteria;c__Gammaproteobacteria;o__Pseudomonadales;f__Moraxellaceae;g__Acinetobacter;s__Ambiguous_taxa
OTU152	22.6667	95	67.6667	k__Bacteria;p__Bacteroidetes;c__Bacteroidia;o__Flavobacteriales;f__Weeksellaceae;g__Chryseobacterium;s__Ambiguous_taxa
OTU100	226.333	0	0.333333	k__Bacteria;p__Acidobacteria;c__Acidobacteriia;o__Acidobacteriales;f__Koribacteraceae;g__Candidatus_Koribacter
OTU173	25.3333	92	57.3333	k__Bacteria;p__Bacteroidetes;c__Bacteroidia;o__Chitinophagales;f__Chitinophagaceae;g__Taibaiella;s__Ambiguous_taxa
OTU136	221.667	0	0.333333	k__Bacteria;p__Acidobacteria;c__Acidobacteriia;o__Subgroup_2
OTU160	213.667	0.333333	0.333333	k__Bacteria;p__WPS-2;c__uncultured_bacterium;o__uncultured_bacterium;f__uncultured_bacterium;g__uncultured_bacterium;s__uncultured_bacterium
OTU96	204.333	1.66667	2	k__Bacteria;p__WPS-2
OTU194	0.666667	114.667	3	k__Bacteria;p__Firmicutes;c__Bacilli;o__Bacillales;f__Bacillaceae;g__Bacillus;s__Bacillus_simplex
OTU48	0	0	134.333	k__Bacteria;p__Proteobacteria;c__Alphaproteobacteria;o__Rickettsiales;f__Rickettsiaceae;g__Rickettsia;s__Ambiguous_taxa
OTU142	197.333	0	0	k__Bacteria;p__Proteobacteria;c__Alphaproteobacteria;o__Caulobacterales;f__Caulobacteraceae
OTU70	1.33333	53.3333	76	k__Bacteria;p__Proteobacteria;c__Alphaproteobacteria;o__Rhizobiales;f__Rhizobiaceae;g__Mesorhizobium
OTU111	184	0	0	k__Bacteria;p__Acidobacteria;c__Acidobacteriia;o__Subgroup_2
OTU146	187	1.66667	2.66667	k__Bacteria;p__Proteobacteria;c__Alphaproteobacteria;o__Acetobacterales;f__Acetobacteraceae;g__uncultured
OTU182	188	0	0.333333	k__Bacteria;p__Acidobacteria;c__Acidobacteriia;o__Acidobacteriales;f__uncultured
OTU63	181.667	0	0	k__Bacteria;p__Proteobacteria;c__Gammaproteobacteria;o__Betaproteobacteriales;f__Burkholderiaceae
OTU141	180	0	0	k__Bacteria;p__Acidobacteria;c__Acidobacteriia;o__Solibacterales;f__Solibacteraceae__[Subgroup_3];g__Candidatus_Solibacter;s__uncultured_bacterium
OTU87	174	0.666667	0	k__Bacteria;p__Acidobacteria;c__Acidobacteriia;o__Acidobacteriales;f__Acidobacteriaceae__[Subgroup_1];g__Granulicella
OTU169	169.667	1.66667	0.333333	k__Bacteria;p__Proteobacteria;c__Alphaproteobacteria;o__Micropepsales;f__Micropepsaceae;g__uncultured;s__Ambiguous_taxa
OTU66	25.3333	0	85.6667	k__Bacteria;p__Proteobacteria;c__Gammaproteobacteria;o__Betaproteobacteriales;f__Burkholderiaceae;g__Cupriavidus
OTU144	173.667	1	2	k__Bacteria;p__Proteobacteria;c__Gammaproteobacteria;o__Pseudomonadales;f__Moraxellaceae;g__Acinetobacter;s__Acinetobacter_calcoaceticus
OTU89	166	0	0	k__Bacteria;p__Acidobacteria;c__Acidobacteriia;o__Acidobacteriales;f__uncultured
OTU147	159.667	2	0	k__Bacteria;p__WPS-2;c__uncultured_Firmicutes_bacterium;o__uncultured_Firmicutes_bacterium;f__uncultured_Firmicutes_bacterium;g__uncultured_Firmicutes_bacterium;s__uncultured_Firmicutes_bacterium
OTU114	160.667	0	0	k__Bacteria;p__Proteobacteria;c__Alphaproteobacteria;o__Micropepsales;f__Micropepsaceae;g__uncultured
OTU107	143	1	3	k__Bacteria;p__Acidobacteria;c__Acidobacteriia;o__Acidobacteriales;f__Acidobacteriaceae__[Subgroup_1];g__Edaphobacter;s__Ambiguous_taxa
OTU131	142	2.33333	2	k__Bacteria;p__Proteobacteria;c__Alphaproteobacteria;o__Elsterales;f__uncultured;g__uncultured_bacterium;s__uncultured_bacterium
OTU139	151.333	0.333333	0	k__Bacteria;p__Acidobacteria;c__Acidobacteriia;o__Acidobacteriales;f__Acidobacteriaceae__[Subgroup_1];g__uncultured;s__uncultured_Acidobacteriaceae_bacterium
OTU118	146.667	0.666667	0.666667	k__Bacteria;p__Acidobacteria;c__Acidobacteriia;o__Solibacterales;f__Solibacteraceae__[Subgroup_3];g__Bryobacter
OTU119	149.667	0	0	k__Bacteria;p__Acidobacteria;c__Acidobacteriia;o__Acidobacteriales;f__uncultured
OTU168	151	0	0	k__Bacteria;p__Acidobacteria;c__Acidobacteriia;o__Subgroup_2
OTU94	129.667	2	0.666667	k__Bacteria;p__Acidobacteria;c__Acidobacteriia;o__Acidobacteriales;f__Acidobacteriaceae__[Subgroup_1];g__Edaphobacter;s__uncultured_Acidobacteria_bacterium
OTU85	139.667	0.333333	0.333333	k__Bacteria;p__Acidobacteria;c__Acidobacteriia;o__Subgroup_2
OTU172	120.333	8.33333	2	k__Bacteria;p__Proteobacteria;c__Alphaproteobacteria;o__Sphingomonadales;f__Sphingomonadaceae;g__Sphingomonas;s__uncultured_Sphingomonadaceae_bacterium
OTU101	125	1	1	k__Bacteria;p__Verrucomicrobia;c__Verrucomicrobiae;o__Chthoniobacterales;f__Xiphinematobacteraceae;g__Candidatus_Xiphinematobacter
OTU133	116	2.33333	3.33333	k__Bacteria;p__Proteobacteria;c__Alphaproteobacteria;o__Rhizobiales;f__Xanthobacteraceae;g__GAS113;s__Ambiguous_taxa
OTU132	123.333	0.666667	0.333333	k__Bacteria;p__WPS-2
OTU138	129.667	0	0	k__Bacteria;p__Acidobacteria;c__Acidobacteriia;o__Solibacterales;f__Solibacteraceae__[Subgroup_3];g__Bryobacter
OTU164	127	0	0	k__Bacteria;p__Acidobacteria;c__Acidobacteriia;o__Solibacterales;f__Solibacteraceae__[Subgroup_3];g__Candidatus_Solibacter
OTU90	112.667	0	0	k__Bacteria;p__Acidobacteria;c__Acidobacteriia;o__Acidobacteriales;f__uncultured;g__Ambiguous_taxa;s__Ambiguous_taxa
OTU156	118.333	0	0	k__Bacteria;p__Chloroflexi;c__AD3;o__uncultured_Chloroflexi_bacterium;f__uncultured_Chloroflexi_bacterium;g__uncultured_Chloroflexi_bacterium;s__uncultured_Chloroflexi_bacterium
OTU162	116.667	0.333333	0	k__Bacteria;p__Acidobacteria;c__Acidobacteriia;o__Subgroup_2;f__uncultured_forest_soil_bacterium;g__uncultured_forest_soil_bacterium;s__uncultured_forest_soil_bacterium
OTU129	117.333	0	0	k__Bacteria;p__Proteobacteria;c__Gammaproteobacteria;o__KF-JG30-C25;f__uncultured_gamma_proteobacterium;g__uncultured_gamma_proteobacterium;s__uncultured_gamma_proteobacterium
OTU120	112.667	0	0	k__Bacteria;p__Proteobacteria;c__Deltaproteobacteria;o__RCP2-54;f__uncultured_bacterium;g__uncultured_bacterium;s__uncultured_bacterium
OTU82	114.333	0.333333	0	k__Bacteria;p__Acidobacteria;c__Acidobacteriia;o__Acidobacteriales;f__uncultured;g__uncultured_Acidobacteriaceae_bacterium;s__uncultured_Acidobacteriaceae_bacterium
OTU183	110	0	0	k__Bacteria;p__Acidobacteria;c__Acidobacteriia;o__Acidobacteriales;f__uncultured;g__uncultured_forest_soil_bacterium;s__uncultured_forest_soil_bacterium
OTU73	25	0.666667	52.3333	k__Bacteria;p__Proteobacteria;c__Gammaproteobacteria;o__Betaproteobacteriales;f__Burkholderiaceae;g__Burkholderia-Caballeronia-Paraburkholderia
OTU170	111	0	0	k__Bacteria;p__Acidobacteria;c__Acidobacteriia;o__Solibacterales;f__Solibacteraceae__[Subgroup_3];g__Bryobacter
OTU122	106.667	0	0	k__Bacteria;p__Acidobacteria;c__Subgroup_6
OTU184	107.333	0	0	k__Bacteria;p__Verrucomicrobia;c__Verrucomicrobiae;o__Pedosphaerales;f__Pedosphaeraceae;g__uncultured_bacterium;s__uncultured_bacterium
OTU135	100.667	0.333333	0	k__Bacteria;p__Proteobacteria;c__Alphaproteobacteria;o__Caulobacterales;f__Caulobacteraceae;g__uncultured
OTU148	99.3333	0	0.333333	k__Bacteria;p__Proteobacteria;c__Alphaproteobacteria
OTU159	96	0	0	k__Bacteria;p__Proteobacteria;c__Deltaproteobacteria;o__Myxococcales;f__uncultured;g__uncultured_bacterium;s__uncultured_bacterium
OTU57	94	0	0	k__Bacteria;p__Proteobacteria;c__Alphaproteobacteria;o__Acetobacterales;f__Acetobacteraceae
OTU158	95.3333	0	0.333333	k__Bacteria;p__WPS-2;c__uncultured_bacterium;o__uncultured_bacterium;f__uncultured_bacterium;g__uncultured_bacterium;s__uncultured_bacterium
OTU97	93	0.333333	0	k__Bacteria;p__Acidobacteria;c__Acidobacteriia;o__Solibacterales;f__Solibacteraceae__[Subgroup_3];g__Candidatus_Solibacter;s__uncultured_bacterium
OTU165	93	1	0.333333	k__Bacteria;p__WPS-2;c__uncultured_bacterium;o__uncultured_bacterium;f__uncultured_bacterium;g__uncultured_bacterium;s__uncultured_bacterium
OTU49	88.3333	0	0	k__Bacteria;p__Proteobacteria;c__Alphaproteobacteria;o__Sphingomonadales;f__Sphingomonadaceae;g__Sphingomonas
OTU88	88	0	0.333333	k__Bacteria;p__Proteobacteria;c__Alphaproteobacteria;o__Rhizobiales;f__KF-JG30-B3
OTU105	89	0	0	k__Bacteria;p__Proteobacteria;c__Alphaproteobacteria;o__Micropepsales;f__Micropepsaceae
OTU137	91	0.333333	0	k__Bacteria;p__Proteobacteria;c__Gammaproteobacteria;o__Betaproteobacteriales;f__Burkholderiaceae;g__Burkholderia-Caballeronia-Paraburkholderia
OTU80	79	0	0	k__Bacteria;p__Acidobacteria;c__Subgroup_6;o__uncultured_Acidobacteriales_bacterium;f__uncultured_Acidobacteriales_bacterium;g__uncultured_Acidobacteriales_bacterium;s__uncultured_Acidobacteriales_bacterium
OTU127	78.6667	0.333333	0.333333	k__Bacteria;p__Actinobacteria;c__Actinobacteria;o__Frankiales;f__Acidothermaceae;g__Acidothermus;s__Thermomonosporaceae_bacterium_YE4-D4-16-CH2
OTU95	82	1.66667	0	k__Bacteria;p__Proteobacteria;c__Alphaproteobacteria;o__Elsterales;f__uncultured;g__uncultured_soil_bacterium;s__uncultured_soil_bacterium
OTU181	83	0	0	k__Bacteria;p__Verrucomicrobia;c__Verrucomicrobiae;o__Pedosphaerales;f__Pedosphaeraceae;g__ADurb.Bin063-1
OTU110	79.3333	1.33333	0	k__Bacteria;p__Proteobacteria;c__Gammaproteobacteria;o__Gammaproteobacteria_Incertae_Sedis;f__Unknown_Family;g__Acidibacter
OTU93	79	0.333333	1.33333	k__Bacteria;p__Proteobacteria;c__Gammaproteobacteria;o__WD260
OTU76	0	0	53.3333	k__Bacteria;p__Bacteroidetes;c__Bacteroidia;o__Flavobacteriales;f__Blattabacteriaceae;g__Candidatus_Sulcia;s__uncultured_bacterium
OTU150	77.3333	0	0	k__Bacteria;p__Firmicutes;c__Bacilli;o__Bacillales;f__Alicyclobacillaceae;g__Alicyclobacillus
OTU124	71.6667	1	1.66667	k__Bacteria;p__Proteobacteria;c__Alphaproteobacteria;o__Rhizobiales;f__Xanthobacteraceae
OTU198	0.333333	56.3333	5	k__Bacteria;p__Actinobacteria;c__Actinobacteria;o__Corynebacteriales;f__Segniliparaceae;g__Segniliparus;s__Ambiguous_taxa
OTU171	75.3333	0	0	k__Bacteria;p__Verrucomicrobia;c__Verrucomicrobiae;o__Pedosphaerales;f__Pedosphaeraceae;g__uncultured_bacterium;s__uncultured_bacterium
OTU99	68	0	0	k__Bacteria;p__Proteobacteria;c__Alphaproteobacteria;o__Elsterales;f__uncultured;g__uncultured_alpha_proteobacterium;s__uncultured_alpha_proteobacterium
OTU195	0	52	0.333333	k__Bacteria;p__Proteobacteria;c__Alphaproteobacteria;o__Rhizobiales
OTU174	63.3333	0	0	k__Bacteria;p__Acidobacteria;c__Acidobacteriia;o__Subgroup_2
OTU192	61	0	0	k__Bacteria;p__Proteobacteria;c__Alphaproteobacteria;o__Elsterales;f__uncultured
OTU69	5.33333	7.66667	29	k__Bacteria;p__Bacteroidetes;c__Bacteroidia;o__Sphingobacteriales;f__Sphingobacteriaceae;g__Sphingobacterium;s__Sphingobacterium_multivorum
OTU84	60	0.333333	0	k__Bacteria;p__Acidobacteria;c__Subgroup_5
OTU157	61.6667	0	0	k__Bacteria;p__Acidobacteria;c__Acidobacteriia;o__Acidobacteriales;f__uncultured;g__uncultured_Acidobacteria_bacterium;s__uncultured_Acidobacteria_bacterium
OTU103	59.6667	0.333333	0	k__Bacteria;p__Proteobacteria;c__Gammaproteobacteria;o__Gammaproteobacteria_Incertae_Sedis;f__Unknown_Family;g__Acidibacter;s__uncultured_gamma_proteobacterium
OTU166	56.6667	0	0	k__Bacteria;p__Firmicutes;c__Bacilli;o__Bacillales;f__Alicyclobacillaceae;g__Alicyclobacillus
OTU75	1.33333	21.6667	18.3333	k__Bacteria;p__Proteobacteria;c__Alphaproteobacteria;o__Rhizobiales;f__Beijerinckiaceae;g__Methylobacterium;s__Ambiguous_taxa
OTU176	46.3333	1.66667	4.66667	k__Bacteria;p__Proteobacteria;c__Gammaproteobacteria;o__Xanthomonadales;f__Rhodanobacteraceae;g__Rhodanobacter
OTU175	52.3333	0	0	k__Bacteria;p__Proteobacteria;c__Gammaproteobacteria;o__Betaproteobacteriales;f__Burkholderiaceae
OTU161	54.3333	0	0	k__Bacteria;p__Gemmatimonadetes;c__Gemmatimonadetes;o__Gemmatimonadales;f__Gemmatimonadaceae;g__uncultured;s__uncultured_bacterium
OTU185	50.3333	0.666667	0	k__Bacteria;p__Proteobacteria;c__Alphaproteobacteria;o__Acetobacterales;f__Acetobacteraceae
OTU199	2	20	18	k__Bacteria;p__Bacteroidetes;c__Bacteroidia;o__Chitinophagales;f__Chitinophagaceae;g__uncultured
OTU121	49	0.333333	0.333333	k__Bacteria;p__Acidobacteria;c__Acidobacteriia;o__Subgroup_2
OTU123	45.6667	0	0	k__Bacteria;p__Acidobacteria;c__Acidobacteriia;o__Acidobacteriales;f__uncultured;g__uncultured_bacterium;s__uncultured_bacterium
OTU163	29	1.66667	6.66667	k__Bacteria;p__Actinobacteria;c__Actinobacteria;o__Corynebacteriales;f__Mycobacteriaceae;g__Mycobacterium;s__Mycobacterium_celatum
OTU71	2.66667	0	30	k__Bacteria;p__Bacteroidetes;c__Bacteroidia;o__Chitinophagales;f__Chitinophagaceae
OTU117	40	0	0	k__Bacteria;p__Verrucomicrobia;c__Verrucomicrobiae;o__Pedosphaerales;f__Pedosphaeraceae
OTU106	42.3333	0.333333	0	k__Bacteria;p__Acidobacteria;c__Acidobacteriia;o__Solibacterales;f__Solibacteraceae__[Subgroup_3];g__Bryobacter
OTU177	33.3333	2.33333	1	k__Bacteria;p__Proteobacteria;c__Alphaproteobacteria;o__Rhizobiales;f__Xanthobacteraceae;g__uncultured
OTU193	39.3333	0	0	k__Bacteria;p__Proteobacteria;c__Alphaproteobacteria;o__Elsterales;f__uncultured;g__uncultured_Rhodospirillales_bacterium;s__uncultured_Rhodospirillales_bacterium
OTU190	32.3333	0	0	k__Bacteria;p__Proteobacteria;c__Gammaproteobacteria;o__Gammaproteobacteria_Incertae_Sedis;f__Unknown_Family;g__Acidibacter;s__uncultured_gamma_proteobacterium
OTU78	31.3333	0	0.333333	k__Bacteria;p__Proteobacteria;c__Deltaproteobacteria;o__Myxococcales;f__Haliangiaceae;g__Haliangium;s__uncultured_Haliangium_sp.
OTU188	33.6667	0	0	k__Bacteria;p__Proteobacteria;c__Alphaproteobacteria;o__Elsterales;f__Elsteraceae;g__uncultured
OTU191	32.3333	0	0	k__Bacteria;p__Proteobacteria;c__Alphaproteobacteria;o__Rickettsiales;f__SM2D12
OTU200	0	11	14.3333	k__Bacteria;p__Proteobacteria;c__Alphaproteobacteria;o__Rhizobiales;f__Kaistiaceae;g__Kaistia
OTU113	25	0	0	k__Bacteria;p__Actinobacteria;c__Actinobacteria;o__Frankiales;f__Acidothermaceae;g__Acidothermus;s__uncultured_actinobacterium
OTU74	22.3333	1	0.333333	k__Bacteria;p__Proteobacteria;c__Alphaproteobacteria;o__Caulobacterales;f__Caulobacteraceae;g__uncultured;s__uncultured_Caulobacter_sp.
OTU81	23.6667	0	0	k__Bacteria;p__Proteobacteria;c__Deltaproteobacteria;o__Myxococcales;f__Haliangiaceae;g__Haliangium
OTU155	23.3333	0	0	k__Bacteria;p__Verrucomicrobia;c__Verrucomicrobiae;o__Pedosphaerales;f__Pedosphaeraceae
OTU167	23.3333	0	0	k__Bacteria;p__Bacteroidetes;c__Ignavibacteria;o__OPB56;f__uncultured_bacterium_KF-JG30-B11;g__uncultured_bacterium_KF-JG30-B11;s__uncultured_bacterium_KF-JG30-B11
OTU186	21	0	0	k__Bacteria;p__Chloroflexi;c__Ktedonobacteria;o__Ktedonobacterales;f__JG30-KF-AS9
OTU108	18.3333	0	0.333333	k__Bacteria;p__Proteobacteria;c__Alphaproteobacteria
OTU197	0	15	0.333333	k__Bacteria;p__Proteobacteria;c__Gammaproteobacteria;o__Xanthomonadales;f__Rhodanobacteraceae;g__Tahibacter
OTU179	17.6667	0	0	k__Bacteria;p__Proteobacteria;c__Alphaproteobacteria;o__Acetobacterales;f__Acetobacteraceae
OTU143	15.3333	0	0	k__Bacteria;p__Elusimicrobia;c__Elusimicrobia;o__Lineage_IV;f__uncultured_bacterium;g__uncultured_bacterium;s__uncultured_bacterium
OTU125	10	1	0.333333	k__Bacteria;p__Firmicutes;c__Bacilli;o__Bacillales;f__Paenibacillaceae;g__Paenibacillus;s__Paenibacillus_amylolyticus
OTU180	8.33333	0	0	k__Bacteria;p__Proteobacteria;c__Gammaproteobacteria;o__Diplorickettsiales;f__Diplorickettsiaceae;g__uncultured
OTU196	0	6	0	k__Bacteria;p__Bacteroidetes;c__Bacteroidia;o__Flavobacteriales;f__Flavobacteriaceae;g__Flavobacterium
OTU153	5.33333	0.333333	0	k__Bacteria;p__Proteobacteria;c__Gammaproteobacteria;o__Betaproteobacteriales;f__Nitrosomonadaceae;g__Ellin6067
OTU187	5.33333	0	0	k__Bacteria;p__Patescibacteria;c__Saccharimonadia;o__Saccharimonadales
OTU116	4.33333	0.666667	0	k__Bacteria;p__Chloroflexi;c__Ktedonobacteria;o__Ktedonobacterales;f__Ktedonobacteraceae;g__uncultured
OTU154	4.33333	0	0	k__Bacteria;p__Proteobacteria;c__Gammaproteobacteria;o__PLTA13;f__metagenome;g__metagenome;s__metagenome
OTU145	3	0	0	k__Bacteria;p__Patescibacteria;c__Parcubacteria;o__uncultured_bacterium;f__uncultured_bacterium;g__uncultured_bacterium;s__uncultured_bacterium
OTU91	1.33333	0	0	k__Bacteria;p__Proteobacteria;c__Alphaproteobacteria;o__Micropepsales;f__Micropepsaceae;g__uncultured
