# Supplementary material for: Analysis of Internal and External Microorganism Community of Wild Cicada Flowers and Identification of the Predominant Cordyceps cicadae Fungus
Source: Front Microbiol. 2021 Nov 25;12:752791. doi: 10.3389/fmicb.2021.752791 (PMC8656164; doi:10.3389/fmicb.2021.752791)
Supplement: Supplementary file 1 [file Data_Sheet_1.zip › AdditionalFiles-Revised/Supplementary Material Presentation/Supplementary Materials/Table S4 -ITS.xlsx]

## Sheet: Sheet1
Table S4 The detailed taxonomic information of the fungal OTUs.
OTU_ID	Soil	coremia	Sclerotia	taxonomy
OTU1	12611.7	40944	63800	k__Fungi;p__Ascomycota;c__Sordariomycetes;o__Hypocreales;f__Cordycipitaceae;g__Isaria;s__Isaria_cicadae
OTU3	11	20865.3	37.3333	k__Fungi;p__Ascomycota;c__Dothideomycetes
OTU2	19.3333	208.667	11980	k__Fungi;p__Ascomycota;c__Sordariomycetes;o__Hypocreales;f__Nectriaceae;g__Fusarium
OTU5	13394.3	0.666667	1.66667	k__Fungi;p__Basidiomycota;c__Agaricomycetes
OTU6	10389.7	0	1.33333	k__Fungi;p__Basidiomycota;c__Agaricomycetes;o__Agaricales;f__Clavariaceae
OTU4	4704.33	0.333333	0.333333	k__Fungi;p__Mucoromycota;c__Umbelopsidomycetes;o__Umbelopsidales;f__Umbelopsidaceae;g__Umbelopsis;s__Umbelopsis_dimorpha
OTU8	79.3333	4239	25.3333	k__Fungi;p__Ascomycota;c__Sordariomycetes;o__Xylariales;f__Apiosporaceae;g__Apiospora;s__Apiospora_montagnei
OTU7	3040	0.333333	0	k__Fungi;p__Ascomycota;c__Sordariomycetes;o__Sordariales;f__Chaetomiaceae
OTU9	2740.67	0.333333	0	k__Fungi;p__Ascomycota;c__Sordariomycetes;o__Sordariales;f__Sordariaceae
OTU10	2612	0	0	k__Fungi;p__Ascomycota;c__Sordariomycetes;o__Sordariales;f__Chaetomiaceae;g__Arcopilus
OTU12	9.33333	2947.67	4	k__Fungi;p__Ascomycota;c__Dothideomycetes;o__Capnodiales;f__Cladosporiaceae;g__Cladosporium
OTU11	1857.33	0.333333	0	k__Fungi;p__Basidiomycota;c__Agaricomycetes;o__Agaricales;f__unidentified;g__unidentified;s__Agaricales_sp
OTU13	2044	0.333333	0	k__Fungi;p__Mortierellomycota;c__Mortierellomycetes;o__Mortierellales;f__Mortierellaceae;g__Mortierella;s__Mortierella_elongata
OTU19	1327.67	3	3.66667	k__Fungi;p__Basidiomycota;c__Tremellomycetes;o__Tremellales;f__Trimorphomycetaceae;g__Saitozyma
OTU15	1	922.333	3	k__Fungi;p__Basidiomycota;c__Tremellomycetes;o__Tremellales;f__Bulleribasidiaceae;g__Hannaella;s__Hannaella_surugaensis
OTU17	715.333	0	0	k__Fungi;p__Mucoromycota;c__Mucoromycetes;o__Mucorales;f__Rhizopodaceae;g__Rhizopus;s__Rhizopus_microsporus
OTU16	646	0	0	k__Fungi;p__Ascomycota;c__Sordariomycetes;o__Coniochaetales;f__Coniochaetaceae;g__Coniochaeta
OTU24	5.33333	397	377	k__Fungi;p__Ascomycota;c__Sordariomycetes;o__Hypocreales;f__Nectriaceae;g__Volutella;s__Volutella_consors
OTU14	856	1.33333	2.66667	k__Fungi;p__Ascomycota;c__Sordariomycetes;o__Hypocreales;f__Hypocreaceae;g__Trichoderma;s__Trichoderma_longipilis
OTU23	899.667	0	0	k__Fungi;p__Basidiomycota;c__Agaricomycetes;o__Agaricales
OTU22	48	583	1.66667	k__Fungi;p__Ascomycota;c__Sordariomycetes;o__Phyllachorales;f__Phyllachoraceae;g__Phyllachora;s__Phyllachora_phyllostachydis
OTU18	1	617.333	0.666667	k__Fungi;p__Basidiomycota;c__Tremellomycetes;o__Tremellales
OTU201	454	0.333333	0	k__Fungi;p__Ascomycota;c__Sordariomycetes;o__Sordariales;f__Sordariaceae;g__Neurospora
OTU25	641.667	0.333333	0.333333	k__Fungi;p__Mortierellomycota;c__Mortierellomycetes;o__Mortierellales;f__Mortierellaceae;g__Mortierella;s__Mortierella_humilis
OTU35	687.667	0	0	k__Fungi;p__Ascomycota
OTU20	664.667	0	0	k__Fungi;p__Ascomycota;c__Archaeorhizomycetes
OTU36	656	0	0	k__Fungi;p__Basidiomycota;c__Agaricomycetes;o__Agaricales
OTU26	6	537.333	1	k__Fungi;p__Ascomycota;c__Dothideomycetes;o__Pleosporales
OTU27	561.333	0	0.333333	k__Fungi;p__Ascomycota
OTU32	1	438.333	3.66667	k__Fungi;p__Ascomycota;c__Sordariomycetes;o__Hypocreales;f__Nectriaceae;g__Fusarium
OTU33	362.667	9	0.666667	k__Fungi;p__Ascomycota;c__Sordariomycetes;o__Hypocreales;f__Hypocreaceae;g__Trichoderma
OTU21	13.3333	372.667	4.66667	k__Fungi;p__Ascomycota;c__Sordariomycetes;o__Hypocreales
OTU41	425	0	0	k__Fungi;p__Basidiomycota;c__Agaricomycetes
OTU29	279.333	0	0	k__Fungi;p__Ascomycota;c__Sordariomycetes;o__Coniochaetales;f__Coniochaetaceae;g__Coniochaeta;s__Coniochaeta_nepalica
OTU39	403.333	0	0	k__Fungi;p__Ascomycota;c__Dothideomycetes;o__Venturiales;f__unidentified;g__unidentified;s__Venturiales_sp
OTU31	424.333	0	0	k__Fungi;p__Ascomycota
OTU71	262.667	0	0	k__Fungi;p__Mucoromycota;c__Umbelopsidomycetes;o__GS23;f__unidentified;g__unidentified;s__GS23_sp
OTU30	191.667	62	1	k__Fungi;p__Ascomycota;c__Eurotiomycetes;o__Eurotiales;f__Aspergillaceae;g__Penicillium
OTU46	333.333	0	0	k__Fungi;p__Basidiomycota;c__Agaricomycetes;o__Agaricales
OTU37	1.33333	291	4.33333	k__Fungi;p__Ascomycota;c__Sordariomycetes;o__Hypocreales
OTU45	0	286	3.33333	k__Fungi;p__Ascomycota;c__Dothideomycetes
OTU44	256	0.333333	0.333333	k__Fungi;p__Basidiomycota;c__Tremellomycetes;o__Filobasidiales;f__Piskurozymaceae;g__Solicoccozyma;s__Solicoccozyma_terricola
OTU51	310.667	0	0	k__Fungi;p__Ascomycota
OTU42	300	0	0	k__Fungi;p__Ascomycota;c__Orbiliomycetes;o__Orbiliales;f__Orbiliaceae;g__Dactylella;s__Dactylella_sp
OTU75	282	0	0	k__Fungi;p__Basidiomycota;c__Agaricomycetes;o__Agaricales;f__Clavariaceae
OTU38	161.667	0	0	k__Fungi;p__Basidiomycota;c__Agaricomycetes;o__Agaricales;f__Tricholomataceae;g__Mycena;s__Mycena_abramsii
OTU77	12.6667	180.333	0	k__Fungi;p__Ascomycota;c__Dothideomycetes;o__Pleosporales;f__Pleosporales_fam_Incertae_sedis;g__Dokmaia;s__Dokmaia_sp
OTU53	0.666667	162	32	k__Fungi;p__Ascomycota;c__Sordariomycetes;o__Hypocreales;f__Nectriaceae;g__Fusarium
OTU28	153	0.333333	0	k__Fungi;p__Basidiomycota;c__Agaricomycetes;o__Auriculariales;f__Hyaloriaceae;g__unidentified;s__Hyaloriaceae_sp
OTU61	0	206	0.333333	k__Fungi;p__Ascomycota;c__Dothideomycetes;o__Pleosporales
OTU40	247	0	0	k__Fungi;p__Ascomycota;c__Eurotiomycetes;o__Chaetothyriales;f__Herpotrichiellaceae
OTU43	154.667	0.333333	0	k__Fungi;p__Ascomycota;c__Eurotiomycetes;o__Eurotiales;f__Aspergillaceae;g__Penicillium
OTU57	161	2	0	k__Fungi;p__Ascomycota;c__Sordariomycetes;o__Hypocreales;f__Clavicipitaceae;g__Metarhizium;s__Metarhizium_carneum
OTU70	72	97.3333	0.333333	k__Fungi;p__Mucoromycota;c__Mucoromycetes;o__Mucorales;f__Mucoraceae;g__Mucor;s__Mucor_fragilis
OTU50	226.667	0	0	k__Fungi;p__Basidiomycota;c__Agaricomycetes
OTU63	211.333	0.333333	1	k__Fungi;p__Ascomycota
OTU91	207.333	0	0	k__Fungi;p__Ascomycota
OTU90	203.667	0	0	k__Fungi;p__Ascomycota
OTU109	152.333	2.66667	0	k__Fungi;p__Ascomycota
OTU62	0	199.333	2	k__Fungi;p__Ascomycota;c__Sordariomycetes;o__Xylariales;f__Apiosporaceae;g__Arthrinium;s__Arthrinium_rasikravindrae
OTU83	119.667	0	0	k__Fungi;p__Basidiomycota;c__Agaricomycetes;o__Agaricales;f__Cortinariaceae;g__Gymnopilus;s__Gymnopilus_lepidotus
OTU34	118.333	2.66667	0	k__Fungi;p__Ascomycota;c__Dothideomycetes;o__Venturiales;f__Sympoventuriaceae;g__Pseudosigmoidea;s__Pseudosigmoidea_ibarakiensis
OTU48	191.333	0	0	k__Fungi;p__Ascomycota
OTU59	184.667	0	0	k__Fungi;p__Ascomycota;c__Eurotiomycetes;o__Chaetothyriales
OTU66	119.667	0	0	k__Fungi;p__Basidiomycota;c__Agaricomycetes;o__Trechisporales;f__Hydnodontaceae;g__Trechispora
OTU49	168.667	0.333333	0	k__Fungi;p__Ascomycota
OTU85	105.333	4.66667	0	k__Fungi;p__Ascomycota
OTU74	162.333	0	0	k__Fungi;p__Ascomycota
OTU56	100.667	0	0	k__Fungi;p__Basidiomycota;c__Agaricomycetes;o__Polyporales;f__Ganodermataceae;g__Loweporus;s__Loweporus_tephroporus
OTU72	160.333	0	0	k__Fungi;p__Basidiomycota;c__Agaricomycetes;o__Agaricales;f__Entolomataceae;g__Clitopilus
OTU52	145.667	0	0	k__Fungi;p__Ascomycota
OTU86	104	0.333333	0	k__Fungi;p__Ascomycota;c__Leotiomycetes;o__Helotiales;f__Helotiales_fam_Incertae_sedis;g__Leohumicola;s__Leohumicola_sp
OTU118	157.333	0	0	k__Fungi;p__Basidiomycota;c__Agaricomycetes;o__Agaricales;f__Clavariaceae;g__Clavaria
OTU54	20.6667	99.3333	5	k__Fungi;p__Ascomycota;c__Sordariomycetes;o__Hypocreales;f__Nectriaceae;g__Fusarium
OTU47	106	0.666667	0	k__Fungi;p__Ascomycota;c__Sordariomycetes
OTU80	37.6667	83.6667	1.66667	k__Fungi;p__Ascomycota;c__Sordariomycetes;o__Xylariales;f__Apiosporaceae;g__Arthrinium
OTU94	144.333	0	0	k__Fungi;p__Mortierellomycota;c__Mortierellomycetes;o__Mortierellales;f__Mortierellaceae;g__Mortierella;s__Mortierella_kuhlmanii
OTU98	9.33333	106.333	0	k__Fungi;p__Ascomycota;c__Dothideomycetes;o__Pleosporales
OTU73	139.333	0	0	k__Fungi;p__Ascomycota
OTU89	145.667	0	0	k__Fungi;p__Ascomycota
OTU97	1	115	0	k__Fungi;p__Ascomycota;c__Sordariomycetes;o__Xylariales;f__Apiosporaceae
OTU55	83	0	0	k__Fungi;p__Basidiomycota;c__Agaricomycetes;o__Agaricales;f__Psathyrellaceae;g__Coprinellus;s__Coprinellus_radians
OTU130	118	0	0	k__Fungi;p__Ascomycota;c__Leotiomycetes;o__Helotiales;f__Myxotrichaceae;g__Oidiodendron
OTU95	126.667	0	0	k__Fungi;p__Ascomycota;c__Eurotiomycetes;o__Chaetothyriales;f__Herpotrichiellaceae
OTU84	87.3333	0	0	k__Fungi;p__Ascomycota;c__Leotiomycetes;o__Helotiales;f__Hyaloscyphaceae;g__Phialea;s__Phialea_sp
OTU111	69	12	0	k__Fungi;p__Ascomycota;c__Eurotiomycetes;o__Chaetothyriales;f__Cyphellophoraceae;g__Cyphellophora
OTU64	12.3333	86	0.333333	k__Fungi;p__Ascomycota;c__Dothideomycetes;o__Pleosporales;f__Phaeosphaeriaceae;g__Setophoma;s__Setophoma_chromolaenae
OTU65	79.6667	0	0	k__Fungi;p__Ascomycota;c__Eurotiomycetes;o__Eurotiales;f__Aspergillaceae;g__Penicillium
OTU60	1	101.333	0	k__Fungi;p__Ascomycota;c__Orbiliomycetes;o__Orbiliales;f__Orbiliaceae;g__Arthrobotrys;s__Arthrobotrys_foliicola
OTU123	7.33333	92	0	k__Fungi;p__Ascomycota;c__Dothideomycetes;o__Pleosporales
OTU103	95.6667	0	0	k__Fungi;p__Mortierellomycota;c__Mortierellomycetes;o__Mortierellales;f__unidentified;g__unidentified;s__Mortierellales_sp
OTU183	0	101.333	1	k__Fungi;p__Ascomycota;c__Dothideomycetes;o__Capnodiales;f__Cladosporiaceae;g__Cladosporium
OTU187	0	1	72	k__Fungi;p__Ascomycota;c__Sordariomycetes;o__Hypocreales;f__Nectriaceae;g__Fusarium
OTU247	70	0	0	k__Fungi;p__Ascomycota
OTU58	67.6667	0	0	k__Fungi;p__Ascomycota;c__Pezizomycetes;o__Pezizales;f__Pyronemataceae;g__Anthracobia;s__Anthracobia_melaloma
OTU112	70.3333	0.666667	0	k__Fungi;p__Ascomycota;c__Sordariomycetes
OTU82	80	0	0	k__Fungi;p__Mucoromycota;c__Umbelopsidomycetes;o__GS23;f__unidentified;g__unidentified;s__GS23_sp
OTU79	1	85	0	k__Fungi;p__Ascomycota;c__Sordariomycetes;o__Hypocreales;f__Stachybotryaceae;g__Myrothecium;s__Myrothecium_cinctum
OTU117	104.333	0	0.333333	k__Fungi
OTU88	61	0	0	k__Fungi;p__Mucoromycota;c__Umbelopsidomycetes;o__GS23;f__unidentified;g__unidentified;s__GS23_sp
OTU76	102.667	0	0	k__Fungi
OTU119	101.333	0	0	k__Fungi;p__Basidiomycota;c__Agaricomycetes;o__Polyporales;f__Hyphodermataceae;g__Hyphoderma
OTU126	96.3333	0	0	k__Fungi;p__Ascomycota
OTU67	63.6667	0.666667	0	k__Fungi;p__Ascomycota;c__Leotiomycetes;o__Thelebolales;f__Pseudeurotiaceae;g__Pseudogymnoascus
OTU113	63.6667	0.333333	0	k__Fungi;p__Ascomycota;c__Sordariomycetes
OTU157	50.3333	0	0	k__Fungi;p__Ascomycota;c__Sordariomycetes;o__Hypocreales;f__Hypocreaceae;g__Trichoderma;s__Trichoderma_orientale
OTU151	60	0	0	k__Fungi;p__Basidiomycota;c__Agaricomycetes;o__Agaricales
OTU340	0	71.6667	0	k__Fungi;p__Ascomycota;c__Dothideomycetes
OTU69	56	0	0	k__Fungi;p__Ascomycota;c__Eurotiomycetes;o__Eurotiales;f__Trichocomaceae;g__Talaromyces
OTU105	81	0	0	k__Fungi;p__Ascomycota;c__Sordariomycetes;o__Sordariales;f__Sordariales_fam_Incertae_sedis;g__Staphylotrichum;s__Staphylotrichum_boninense
OTU81	4	64.6667	0	k__Fungi;p__Ascomycota;c__Dothideomycetes;o__Pleosporales;f__Phaeosphaeriaceae
OTU78	2	74.6667	0	k__Fungi;p__Ascomycota;c__Sordariomycetes;o__Hypocreales;f__Stachybotryaceae;g__Myxospora;s__Myxospora_sp
OTU145	62.6667	0.666667	0.333333	k__Fungi;p__Ascomycota;c__Sordariomycetes;o__Hypocreales;f__Ophiocordycipitaceae;g__Tolypocladium;s__Tolypocladium_album
OTU92	82	0	0	k__Fungi;p__Basidiomycota;c__Agaricomycetes;o__Agaricales;f__Entolomataceae;g__Clitopilus;s__Clitopilus_sp
OTU265	80	0	0	k__Fungi;p__Basidiomycota;c__Agaricomycetes;o__Trechisporales;f__unidentified;g__unidentified;s__Trechisporales_sp
OTU125	84	0	0	k__Fungi
OTU104	63.6667	0	0	k__Fungi;p__Ascomycota;c__Sordariomycetes;o__Xylariales;f__Amphisphaeriaceae;g__Funiliomyces;s__Funiliomyces_sp
OTU152	56	0	0	k__Fungi;p__Basidiomycota;c__Agaricomycetes;o__Trechisporales;f__Hydnodontaceae;g__Trechispora
OTU147	47.6667	0	0	k__Fungi;p__Basidiomycota;c__Pucciniomycetes;o__Platygloeales;f__unidentified;g__unidentified;s__Platygloeales_sp
OTU171	69.3333	0	0	k__Fungi
OTU108	43.6667	0	0.333333	k__Fungi;p__Ascomycota;c__Leotiomycetes;o__Helotiales
OTU142	64.3333	0	0	k__Fungi
OTU102	3	34.6667	12	k__Fungi;p__Ascomycota;c__Sordariomycetes;o__Xylariales;f__Xylariales_fam_Incertae_sedis;g__Phialemoniopsis;s__Phialemoniopsis_curvata
OTU140	55	2.33333	0	k__Fungi;p__Ascomycota;c__Pezizomycotina_cls_Incertae_sedis;o__Pezizomycotina_ord_Incertae_sedis;f__Pezizomycotina_fam_Incertae_sedis;g__Polylobatispora;s__Polylobatispora_sp
OTU165	67.6667	0	0	k__Fungi;p__Ascomycota
OTU143	25.3333	32	0	k__Fungi;p__Ascomycota;c__Dothideomycetes;o__Pleosporales;f__Pleosporales_fam_Incertae_sedis;g__Shiraia;s__Shiraia_sp
OTU120	68.3333	0	0	k__Fungi;p__Ascomycota
OTU68	44.6667	0	0	k__Fungi;p__Ascomycota;c__Sordariomycetes;o__Chaetosphaeriales;f__Chaetosphaeriaceae
OTU190	53.3333	0	0	k__Fungi
OTU168	62.6667	0.333333	0	k__Fungi;p__Chytridiomycota
OTU139	49	8	0	k__Fungi;p__Ascomycota
OTU122	60	0	0	k__Fungi;p__Basidiomycota
OTU128	2.33333	39.3333	4.33333	k__Fungi;p__Mucoromycota;c__Mucoromycetes;o__Mucorales;f__Mucoraceae;g__Mucor;s__Mucor_irregularis
OTU181	0.333333	51.3333	0	k__Fungi;p__Ascomycota;c__Dothideomycetes;o__Pleosporales;f__Phaeosphaeriaceae;g__Phaeosphaeriopsis;s__Phaeosphaeriopsis_sp
OTU178	60.3333	0	0	k__Fungi;p__Ascomycota
OTU110	41	1.33333	0	k__Fungi;p__Ascomycota;c__Dothideomycetes;o__Tubeufiales;f__Tubeufiaceae;g__unidentified;s__Tubeufiaceae_sp
OTU215	49.6667	0	0.333333	k__Fungi;p__Ascomycota
OTU99	0	48.6667	0	k__Fungi;p__Ascomycota;c__Sordariomycetes;o__Hypocreales;f__Hypocreales_fam_Incertae_sedis;g__Acremonium;s__Acremonium_hyalinulum
OTU137	31.6667	0	0	k__Fungi;p__Basidiomycota;c__Agaricomycetes;o__Trechisporales;f__Hydnodontaceae;g__Trechispora
OTU162	36.3333	0	0	k__Fungi;p__Mortierellomycota;c__Mortierellomycetes;o__Mortierellales;f__Mortierellaceae;g__Mortierella;s__Mortierella_pseudozygospora
OTU131	33.6667	0	0	k__Fungi;p__Ascomycota;c__Archaeorhizomycetes;o__Archaeorhizomycetales;f__Archaeorhizomycetaceae;g__Archaeorhizomyces;s__Archaeorhizomyces_sp
OTU96	55.3333	2.66667	0	k__Fungi;p__Ascomycota;c__Sordariomycetes;o__Hypocreales;f__Ophiocordycipitaceae;g__Tolypocladium
OTU124	48.3333	0	0.333333	k__Fungi;p__Ascomycota;c__Eurotiomycetes;o__Chaetothyriales;f__Herpotrichiellaceae;g__Cladophialophora
OTU114	29.3333	9	0	k__Fungi;p__Ascomycota;c__Sordariomycetes;o__Xylariales
OTU93	46.6667	3.66667	0	k__Fungi;p__Ascomycota;c__Dothideomycetes;o__Pleosporales
OTU296	19.6667	21.6667	0.666667	k__Fungi;p__Ascomycota;c__Sordariomycetes;o__Hypocreales
OTU144	18.6667	18.3333	0.333333	k__Fungi;p__Ascomycota
OTU175	44.6667	0.666667	0	k__Fungi;p__Ascomycota;c__Dothideomycetes;o__Pleosporales;f__Melanommataceae;g__Pleotrichocladium
OTU179	47.3333	0	0	k__Fungi;p__Ascomycota;c__Eurotiomycetes;o__Chaetothyriales;f__Herpotrichiellaceae;g__unidentified;s__Herpotrichiellaceae_sp
OTU121	41.6667	0	0	k__Fungi;p__Ascomycota;c__Sordariomycetes;o__Hypocreales;f__Clavicipitaceae;g__Metarhizium;s__Metarhizium_carneum
OTU323	2	36	0.333333	k__Fungi;p__Ascomycota;c__Dothideomycetes;o__Pleosporales;f__Didymellaceae
OTU170	46.3333	0	0	k__Fungi;p__Ascomycota
OTU100	6.33333	35.3333	0	k__Fungi
OTU132	43.6667	0	0	k__Fungi;p__Ascomycota;c__Sordariomycetes;o__Chaetosphaeriales;f__Chaetosphaeriaceae;g__Chaetosphaeria;s__Chaetosphaeria_fusiformis
OTU160	34	0	0	k__Fungi
OTU87	39	0.333333	0	k__Fungi;p__Basidiomycota;c__Agaricomycetes;o__Agaricales;f__Entolomataceae;g__Clitopilus;s__Clitopilus_sp
OTU164	44.6667	0	0	k__Fungi;p__Basidiomycota;c__Geminibasidiomycetes;o__Geminibasidiales;f__Geminibasidiaceae;g__Geminibasidium;s__Geminibasidium_sp
OTU182	0	41	0	k__Fungi;p__Ascomycota;c__Dothideomycetes
OTU166	38.3333	0.666667	0	k__Fungi;p__Ascomycota;c__Sordariomycetes;o__Sordariales;f__Chaetomiaceae
OTU285	47	0	0	k__Fungi
OTU233	45	0.333333	0	k__Fungi
OTU106	34.3333	0.333333	0	k__Fungi;p__Ascomycota;c__Leotiomycetes;o__Thelebolales;f__Pseudeurotiaceae;g__Geomyces
OTU148	38.6667	0	0	k__Fungi;p__Glomeromycota;c__Glomeromycetes;o__Glomerales
OTU196	26	0	0	k__Fungi;p__Ascomycota
OTU135	31.3333	0.333333	0	k__Fungi;p__Rozellomycota;c__Rozellomycotina_cls_Incertae_sedis;o__Branch02;f__unidentified;g__unidentified;s__Branch02_sp
OTU223	27.6667	1.33333	0	k__Fungi;p__Ascomycota;c__Dothideomycetes;o__Tubeufiales;f__Tubeufiaceae;g__unidentified;s__Tubeufiaceae_sp
OTU149	24.6667	8.33333	0	k__Fungi;p__Ascomycota;c__Dothideomycetes;o__Pleosporales;f__Didymellaceae;g__Neoascochyta
OTU153	27	0	0	k__Fungi;p__Ascomycota;c__Eurotiomycetes;o__Eurotiales;f__Aspergillaceae;g__Aspergillus
OTU244	26	0.333333	0	k__Fungi;p__Basidiomycota;c__Agaricomycetes;o__Trechisporales;f__unidentified;g__unidentified;s__Trechisporales_sp
OTU180	43	0	0	k__Fungi;p__Ascomycota
OTU173	42.6667	0	0	k__Fungi;p__Basidiomycota;c__Microbotryomycetes;o__Leucosporidiales;f__unidentified;g__unidentified;s__Leucosporidiales_sp
OTU192	26	2	0	k__Fungi;p__Ascomycota;c__Eurotiomycetes;o__Eurotiales;f__Aspergillaceae;g__Penicillium
OTU115	31.3333	0	0	k__Fungi;p__Mucoromycota;c__Mucoromycotina_cls_Incertae_sedis;o__Mucoromycotina_ord_Incertae_sedis;f__Mucoromycotina_fam_Incertae_sedis;g__Bifiguratus;s__Bifiguratus_sp
OTU163	44	0	0	k__Fungi;p__Ascomycota;c__Sordariomycetes
OTU146	29	1.33333	0	k__Fungi;p__Ascomycota;c__Sordariomycetes;o__Xylariales;f__Xylariales_fam_Incertae_sedis;g__Fusidium;s__Fusidium_sp
OTU193	23	0	4.66667	k__Fungi;p__Mucoromycota;c__Umbelopsidomycetes;o__Umbelopsidales;f__Umbelopsidaceae;g__Umbelopsis;s__Umbelopsis_isabellina
OTU101	5.66667	14.3333	21.3333	k__Fungi;p__Ascomycota;c__Sordariomycetes;o__Hypocreales;f__Cordycipitaceae;g__Isaria;s__Isaria_cicadae
OTU129	26.6667	0	0	k__Fungi;p__Ascomycota;c__Dothideomycetes;o__Pleosporales;f__Pleosporales_fam_Incertae_sedis;g__Pseudorobillarda
OTU232	33.3333	0	0	k__Fungi;p__Ascomycota;c__Sordariomycetes;o__Chaetosphaeriales;f__Chaetosphaeriaceae;g__Chaetosphaeria
OTU238	40.6667	0	0	k__Fungi;p__Basidiomycota
OTU191	41.6667	0	0	k__Fungi
OTU219	27.6667	4.66667	0	k__Fungi;p__Ascomycota;c__Sordariomycetes;o__Xylariales;f__Xylariales_fam_Incertae_sedis;g__Idriellopsis;s__Idriellopsis_uncinospora
OTU155	38.3333	0	0	k__Fungi;p__Ascomycota;c__Sordariomycetes;o__Hypocreales;f__Ophiocordycipitaceae;g__Tolypocladium;s__Tolypocladium_paradoxum
OTU150	26	0	0	k__Fungi;p__Ascomycota;c__Sordariomycetes;o__Chaetosphaeriales;f__Chaetosphaeriaceae;g__Chaetosphaeria
OTU279	33	0	0	k__Fungi;p__Glomeromycota;c__Glomeromycetes;o__Glomerales
OTU270	38.6667	0	0.333333	k__Fungi;p__Ascomycota;c__Sordariomycetes;o__Hypocreales;f__Clavicipitaceae;g__Metarhizium;s__Metarhizium_carneum
OTU133	21	0	0	k__Fungi;p__Ascomycota;c__Dothideomycetes;o__Tubeufiales;f__Tubeufiaceae;g__Tubeufia;s__Tubeufia_cerea
OTU156	24	3.33333	0	k__Fungi;p__Ascomycota;c__Dothideomycetes;o__Pleosporales
OTU266	22	0	0	k__Fungi;p__Ascomycota;c__Sordariomycetes;o__Sordariales;f__Lasiosphaeriaceae;g__Strattonia;s__Strattonia_minor
OTU107	32.6667	0	0	k__Fungi;p__Ascomycota;c__Sordariomycetes;o__Chaetosphaeriales;f__Chaetosphaeriaceae;g__Chloridium;s__Chloridium_sp
OTU298	35.6667	0	0	k__Fungi;p__Ascomycota;c__Eurotiomycetes;o__Chaetothyriales;f__Herpotrichiellaceae;g__unidentified;s__Herpotrichiellaceae_sp
OTU174	35.3333	0	0	k__Fungi
OTU141	22.3333	0	0	k__Fungi;p__Ascomycota;c__Sordariomycetes;o__Sordariales;f__Lasiosphaeriaceae;g__Apiosordaria;s__Apiosordaria_otanii
OTU216	26.6667	0	0	k__Fungi
OTU169	34.6667	0	0	k__Fungi;p__Ascomycota
OTU207	29.3333	0	0	k__Fungi;p__Glomeromycota;c__Glomeromycetes;o__Glomerales
OTU214	18.6667	0	0	k__Fungi;p__Ascomycota
OTU281	18	4.33333	0	k__Fungi;p__Ascomycota;c__Sordariomycetes
OTU185	0	28	0	k__Fungi;p__Mucoromycota;c__Mucoromycetes;o__Mucorales
OTU158	19.3333	1.33333	0.333333	k__Fungi;p__Rozellomycota
OTU127	0.333333	27	0	k__Fungi;p__Ascomycota;c__Sordariomycetes;o__Hypocreales;f__Bionectriaceae;g__Clonostachys;s__Clonostachys_epichloe
OTU197	18.3333	0	0	k__Fungi;p__Ascomycota;c__Orbiliomycetes;o__Orbiliales;f__Orbiliaceae
OTU341	0	27.3333	0	k__Fungi;p__Basidiomycota;c__Tremellomycetes;o__Tremellales;f__Bulleribasidiaceae;g__Hannaella;s__Hannaella_pagnoccae
OTU134	23.6667	0	0	k__Fungi;p__Mortierellomycota;c__Mortierellomycetes;o__Mortierellales;f__Mortierellaceae;g__Mortierella;s__Mortierella_minutissima
OTU257	19.6667	0	0.333333	k__Fungi;p__Ascomycota;c__Sordariomycetes;o__Coniochaetales
OTU213	20.6667	1	0	k__Fungi;p__Ascomycota;c__Dothideomycetes;o__Capnodiales;f__Teratosphaeriaceae;g__Devriesia
OTU299	28.3333	0	0	k__Fungi;p__Ascomycota;c__Eurotiomycetes;o__Chaetothyriales
OTU326	24.6667	0	0	k__Fungi;p__Ascomycota
OTU295	26	0	0	k__Fungi;p__Ascomycota;c__Eurotiomycetes;o__Eurotiales;f__Aspergillaceae;g__Aspergillus
OTU138	14.6667	0	0	k__Fungi;p__Ascomycota;c__Eurotiomycetes;o__Eurotiales;f__Aspergillaceae;g__Aspergillus
OTU205	28	0	0	k__Fungi;p__Kickxellomycota;c__Kickxellomycetes;o__Kickxellales;f__Kickxellaceae;g__Ramicandelaber;s__Ramicandelaber_taiwanensis
OTU154	13.6667	0	0	k__Fungi;p__Ascomycota
OTU200	16.6667	0	0	k__Fungi
OTU322	0.333333	20.6667	0.333333	k__Fungi;p__Ascomycota;c__Dothideomycetes
OTU161	16.3333	2	0	k__Fungi;p__Ascomycota;c__Sordariomycetes;o__Trichosphaeriales;f__Trichosphaeriaceae;g__Nigrospora;s__Nigrospora_chinensis
OTU136	23.6667	0.333333	0	k__Fungi;p__Ascomycota;c__Dothideomycetes;o__Tubeufiales;f__Tubeufiaceae;g__unidentified;s__Tubeufiaceae_sp
OTU186	0.666667	21.3333	0	k__Fungi;p__Ascomycota;c__Dothideomycetes;o__Pleosporales;f__Thyridariaceae;g__Roussoella;s__Roussoella_siamensis
OTU243	17.3333	0	0	k__Fungi
OTU344	0	17.6667	0	k__Fungi;p__Basidiomycota;c__Tremellomycetes;o__Tremellales;f__Bulleribasidiaceae;g__Hannaella;s__Hannaella_surugaensis
OTU188	0.666667	10.6667	13.3333	k__Fungi;p__Ascomycota;c__Eurotiomycetes;o__Eurotiales;f__Aspergillaceae;g__Penicillium;s__Penicillium_maximae
OTU309	22	0	0	k__Fungi
OTU209	16	0	0	k__Fungi;p__Ascomycota;c__Sordariomycetes;o__Sordariales;f__Lasiosphaeriaceae
OTU198	17	0	0	k__Fungi;p__Ascomycota;c__Orbiliomycetes;o__Orbiliales;f__Orbiliaceae
OTU290	20.6667	1.33333	0	k__Fungi;p__Ascomycota;c__Dothideomycetes;o__Capnodiales
OTU177	23	0	0	k__Fungi;p__Ascomycota;c__Eurotiomycetes
OTU288	25	0	0	k__Fungi;p__Ascomycota
OTU276	18.6667	0	0	k__Fungi;p__Ascomycota;c__Sordariomycetes;o__Xylariales;f__Xylariaceae;g__Hypoxylon;s__Hypoxylon_investiens
OTU342	0.666667	20	0	k__Fungi;p__Ascomycota;c__Dothideomycetes;o__Pleosporales;f__Pleosporaceae;g__Alternaria
OTU336	0	22	0	k__Fungi;p__Ascomycota;c__Sordariomycetes;o__Hypocreales;f__Nectriaceae;g__Volutella;s__Volutella_consors
OTU317	18	0	0	k__Fungi
OTU220	14.3333	0.666667	0	k__Fungi;p__Ascomycota;c__Dothideomycetes;o__Pleosporales
OTU189	0	13.6667	9.66667	k__Fungi;p__Ascomycota;c__Eurotiomycetes;o__Eurotiales;f__Aspergillaceae;g__Penicillium
OTU159	13.3333	0	0	k__Fungi;p__Ascomycota;c__Pezizomycetes;o__Pezizales;f__Pyronemataceae;g__Trichophaea;s__Trichophaea_abundans
OTU284	19	0	0	k__Fungi
OTU236	17.3333	0	0	k__Fungi
OTU228	18.3333	0	0	k__Fungi;p__Basidiomycota;c__Agaricomycetes
OTU212	18.3333	0	0	k__Fungi;p__Ascomycota;c__Leotiomycetes;o__Helotiales;f__Hyaloscyphaceae
OTU307	18	0	0	k__Fungi;p__Basidiomycota
OTU334	18.6667	0	0	k__Fungi;p__Glomeromycota
OTU218	12	0	0	k__Fungi;p__Ascomycota;c__Eurotiomycetes;o__Eurotiales;f__Thermoascaceae;g__unidentified;s__Thermoascaceae_sp
OTU194	12.3333	0	0	k__Fungi;p__Ascomycota;c__Eurotiomycetes;o__Eurotiales;f__Aspergillaceae;g__Aspergillus;s__Aspergillus_parvulus
OTU272	12.3333	3	0	k__Fungi;p__Ascomycota
OTU227	17	0	0	k__Fungi;p__Ascomycota;c__Leotiomycetes;o__Helotiales;f__Helotiaceae;g__Pseudohelotium;s__Pseudohelotium_haematoideum
OTU262	18.6667	0	0	k__Fungi;p__Ascomycota;c__Leotiomycetes;o__Thelebolales;f__Pseudeurotiaceae;g__Pseudogymnoascus
OTU240	4.66667	10	0.333333	k__Fungi;p__Ascomycota;c__Dothideomycetes;o__Pleosporales;f__Massarinaceae
OTU294	19.6667	0	0	k__Fungi;p__Ascomycota;c__Eurotiomycetes;o__Chaetothyriales;f__Herpotrichiellaceae;g__unidentified;s__Herpotrichiellaceae_sp
OTU225	12.3333	0	0	k__Fungi;p__Ascomycota;c__Dothideomycetes;o__Venturiales;f__unidentified;g__unidentified;s__Venturiales_sp
OTU203	16.6667	0	0	k__Fungi
OTU263	10.6667	1.33333	0	k__Fungi;p__Ascomycota;c__Dothideomycetes;o__Capnodiales
OTU252	8.66667	0	0	k__Fungi;p__Ascomycota;c__Sordariomycetes
OTU308	15	0	0	k__Fungi
OTU176	8.33333	6	0	k__Fungi;p__Ascomycota;c__Dothideomycetes;o__Pleosporales;f__Phaeosphaeriaceae;g__Setophoma;s__Setophoma_yingyisheniae
OTU293	19.3333	0	0	k__Fungi;p__Ascomycota;c__Sordariomycetes;o__Annulatascales;f__unidentified;g__unidentified;s__Annulatascales_sp
OTU206	10.3333	0.666667	0	k__Fungi;p__Ascomycota;c__Sordariomycetes;o__Sordariales;f__Chaetomiaceae;g__Chaetomium
OTU310	16.3333	0	0	k__Fungi
OTU292	17	0	0	k__Fungi;p__Ascomycota;c__Sordariomycetes;o__Sordariomycetes_ord_Incertae_sedis;f__Papulosaceae;g__Papulosa;s__Papulosa_sp
OTU327	15.3333	0	0.333333	k__Fungi;p__Ascomycota;c__Sordariomycetes;o__Hypocreales;f__Ophiocordycipitaceae;g__Ophiocordyceps;s__Ophiocordyceps_communis
OTU274	16.3333	0	0	k__Fungi;p__Ascomycota;c__Sordariomycetes;o__Hypocreales;f__Ophiocordycipitaceae;g__Tolypocladium
OTU280	9.66667	0	0	k__Fungi;p__Ascomycota;c__Sordariomycetes;o__Hypocreales
OTU268	9.33333	0	0.333333	k__Fungi;p__Ascomycota;c__Sordariomycetes;o__Hypocreales;f__Ophiocordycipitaceae;g__Polycephalomyces;s__Polycephalomyces_sp
OTU343	0	13.6667	0	k__Fungi;p__Basidiomycota;c__Tremellomycetes;o__Tremellales;f__Bulleribasidiaceae
OTU211	15	0	0	k__Fungi;p__Ascomycota;c__Sordariomycetes;o__Chaetosphaeriales;f__Chaetosphaeriaceae;g__Chloridium
OTU283	1.33333	15	0.333333	k__Fungi;p__Ascomycota;c__Sordariomycetes
OTU172	15.3333	0	0	k__Fungi;p__Basidiomycota;c__Agaricomycetes;o__Agaricales;f__Entolomataceae;g__Entoloma;s__Entoloma_korhonenii
OTU222	11.3333	0	0	k__Fungi;p__Ascomycota
OTU345	3	8.66667	0	k__Fungi;p__Mucoromycota;c__Mucoromycetes;o__Mucorales;f__Mucoraceae;g__Mucor;s__Mucor_irregularis
OTU210	7.33333	1	0	k__Fungi;p__Ascomycota;c__Dothideomycetes;o__Pleosporales
OTU324	15.3333	0	0	k__Fungi;p__Ascomycota;c__Eurotiomycetes;o__Chaetothyriales;f__unidentified;g__unidentified;s__Chaetothyriales_sp
OTU167	15.3333	0	0	k__Fungi;p__Ascomycota
OTU249	10	0	0	k__Fungi;p__Ascomycota;c__Sordariomycetes;o__Sordariomycetes_ord_Incertae_sedis;f__Sordariomycetes_fam_Incertae_sedis;g__Xylomelasma;s__Xylomelasma_sp
OTU311	16.3333	0	0	k__Fungi;p__Ascomycota;c__Eurotiomycetes;o__Chaetothyriales;f__Herpotrichiellaceae;g__Cladophialophora
OTU256	9	0.666667	0	k__Fungi;p__Ascomycota;c__Sordariomycetes;o__Hypocreales;f__Hypocreales_fam_Incertae_sedis;g__Sesquicillium;s__Sesquicillium_microsporum
OTU253	8.33333	0.333333	0	k__Fungi;p__Ascomycota;c__Sordariomycetes;o__Glomerellales;f__Plectosphaerellaceae
OTU230	3.33333	8	1.33333	k__Fungi;p__Ascomycota;c__Eurotiomycetes;o__Eurotiales;f__Aspergillaceae;g__Penicillium
OTU235	9.66667	2.33333	0	k__Fungi;p__Ascomycota;c__Eurotiomycetes;o__Eurotiales;f__Aspergillaceae;g__Penicillium;s__Penicillium_madriti
OTU330	16	0	0	k__Fungi
OTU231	9.33333	0	0	k__Fungi
OTU347	0	9.33333	4.66667	k__Fungi;p__Ascomycota;c__Sordariomycetes;o__Hypocreales;f__Ophiocordycipitaceae;g__Purpureocillium
OTU241	8.33333	0	0	k__Fungi;p__Ascomycota;c__Leotiomycetes;o__Helotiales;f__Hyaloscyphaceae
OTU259	11.6667	0	0.333333	k__Fungi;p__Ascomycota;c__Eurotiomycetes;o__Eurotiales
OTU245	11.3333	0	0	k__Fungi;p__Mortierellomycota;c__Mortierellomycetes;o__Mortierellales;f__Mortierellaceae;g__Mortierella;s__Mortierella_globulifera
OTU237	8	0	0	k__Fungi;p__Ascomycota;c__Lecanoromycetes
OTU332	12	0	0	k__Fungi
OTU226	8.33333	0	0	k__Fungi;p__Basidiomycota;c__Agaricomycetes
OTU286	11	1	0	k__Fungi;p__Ascomycota;c__Sordariomycetes;o__Chaetosphaeriales;f__Chaetosphaeriaceae
OTU314	13	0	0	k__Fungi;p__Glomeromycota
OTU248	11.3333	0	0.333333	k__Fungi;p__Chytridiomycota
OTU291	13.6667	0	0	k__Fungi;p__Basidiomycota;c__Agaricomycetes
OTU305	12.6667	0	0	k__Fungi;p__Ascomycota;c__Eurotiomycetes;o__Chaetothyriales;f__Herpotrichiellaceae;g__unidentified;s__Herpotrichiellaceae_sp
OTU258	9	0	0.333333	k__Fungi;p__Ascomycota;c__Eurotiomycetes;o__Eurotiales;f__Aspergillaceae
OTU339	0	9.66667	0	k__Fungi;p__Ascomycota;c__Dothideomycetes;o__Pleosporales
OTU278	8.66667	0	0	k__Fungi
OTU313	11.6667	0.333333	0	k__Fungi;p__Ascomycota;c__Sordariomycetes;o__Chaetosphaeriales;f__Chaetosphaeriaceae
OTU325	11.3333	0	0	k__Fungi;p__Ascomycota
OTU271	9.66667	0	0	k__Fungi;p__Ascomycota
OTU184	0	10.3333	0	k__Fungi;p__Ascomycota;c__Dothideomycetes;o__Pleosporales;f__Montagnulaceae;g__unidentified;s__Montagnulaceae_sp
OTU242	5.33333	2.66667	0.333333	k__Fungi;p__Ascomycota;c__Pezizomycotina_cls_Incertae_sedis;o__Pezizomycotina_ord_Incertae_sedis;f__Pezizomycotina_fam_Incertae_sedis;g__Badarisama;s__Badarisama_sojae
OTU304	9.33333	0	0	k__Fungi;p__Ascomycota;c__Sordariomycetes
OTU195	6.66667	2.33333	0	k__Fungi;p__Ascomycota;c__Eurotiomycetes;o__Chaetothyriales;f__Herpotrichiellaceae
OTU202	9	0	0	k__Fungi
OTU302	11.3333	0	0	k__Fungi;p__Kickxellomycota;c__Kickxellomycetes;o__Kickxellales;f__Kickxellaceae;g__Ramicandelaber;s__Ramicandelaber_taiwanensis
OTU306	12	0	0	k__Fungi;p__Ascomycota
OTU329	10	0	0	k__Fungi;p__Ascomycota;c__Eurotiomycetes
OTU316	8.33333	0	0	k__Fungi;p__Basidiomycota;c__Agaricomycetes
OTU199	9.66667	0	0	k__Fungi;p__Ascomycota;c__Eurotiomycetes;o__Chaetothyriales;f__Herpotrichiellaceae
OTU116	9.33333	0	0	k__Fungi;p__Ascomycota;c__Leotiomycetes;o__Helotiales
OTU251	7	0	0	k__Fungi;p__Ascomycota
OTU267	9	0	0	k__Fungi
OTU297	11.3333	0	0	k__Fungi;p__Chytridiomycota;c__Chytridiomycetes;o__Chytridiales;f__Chytridiaceae;g__Dendrochytridium;s__Dendrochytridium_crassum
OTU300	7.33333	0	0	k__Fungi;p__Ascomycota
OTU335	11	0	0	k__Fungi;p__Ascomycota
OTU346	0.333333	5.66667	2.33333	k__Fungi;p__Ascomycota;c__Eurotiomycetes;o__Eurotiales;f__Aspergillaceae;g__Penicillium;s__Penicillium_citrinum
OTU331	8.66667	0	0	k__Fungi
OTU204	7	0	0	k__Fungi;p__Mucoromycota;c__Umbelopsidomycetes;o__GS23;f__unidentified;g__unidentified;s__GS23_sp
OTU275	8	0	0	k__Fungi;p__Basidiomycota;c__Agaricomycetes;o__Trechisporales;f__Hydnodontaceae;g__unidentified;s__Hydnodontaceae_sp
OTU338	0	7.33333	0	k__Fungi;p__Basidiomycota;c__Tremellomycetes;o__Trichosporonales;f__Trichosporonaceae;g__Vanrija;s__Vanrija_humicola
OTU318	8.66667	0	0	k__Fungi;p__Basidiomycota;c__Agaricomycetes;o__Agaricales
OTU289	8.33333	0	0	k__Fungi;p__Ascomycota
OTU255	7.66667	0	0	k__Fungi;p__Ascomycota;c__Leotiomycetes;o__Helotiales;f__Myxotrichaceae
OTU321	2.33333	4	0	k__Fungi;p__Ascomycota;c__Dothideomycetes;o__Pleosporales
OTU312	6.66667	0	0	k__Fungi;p__Ascomycota;c__Sordariomycetes;o__Hypocreales;f__Hypocreaceae;g__Mycogone;s__Mycogone_sp
OTU229	5	0	0.333333	k__Fungi;p__Ascomycota;c__Sordariomycetes;o__Hypocreales;f__Hypocreaceae;g__Trichoderma
OTU333	7	0	0	k__Fungi;p__Basidiomycota;c__Tremellomycetes
OTU264	3.33333	0	0	k__Fungi
OTU246	4.66667	0	0	k__Fungi
OTU239	3.66667	0	0	k__Fungi;p__Basidiomycota;c__Agaricomycetes;o__Cantharellales;f__Ceratobasidiaceae
OTU254	3.66667	0.333333	0	k__Fungi;p__Ascomycota;c__Sordariomycetes;o__Hypocreales;f__Bionectriaceae;g__Clonostachys;s__Clonostachys_candelabrum
OTU269	5.33333	0	0	k__Fungi;p__Basidiomycota;c__Agaricomycetes;o__Polyporales;f__Hyphodermataceae;g__Hyphoderma
OTU328	5.66667	0	0	k__Fungi;p__Ascomycota
OTU301	5.33333	0.333333	0	k__Fungi;p__Ascomycota;c__Dothideomycetes;o__Hysteriales;f__unidentified;g__unidentified;s__Hysteriales_sp
OTU261	3.33333	0	0	k__Fungi;p__Ascomycota;c__Dothideomycetes;o__Capnodiales
OTU319	3.66667	0	0	k__Fungi;p__Glomeromycota;c__Glomeromycetes;o__unidentified;f__unidentified;g__unidentified;s__Glomeromycetes_sp
OTU320	3.66667	0.333333	0	k__Fungi;p__Ascomycota;c__Sordariomycetes;o__Hypocreales;f__Hypocreaceae;g__Sepedonium;s__Sepedonium_laevigatum
OTU277	2.33333	0	0	k__Fungi;p__Mortierellomycota;c__Mortierellomycetes;o__Mortierellales;f__Mortierellaceae;g__Mortierella;s__Mortierella_exigua
OTU337	0.666667	3.33333	0	k__Fungi;p__Ascomycota;c__Dothideomycetes;o__Pleosporales;f__Phaeosphaeriaceae
OTU303	3.66667	0	0	k__Fungi;p__Basidiomycota;c__Agaricomycetes;o__Trechisporales;f__Hydnodontaceae;g__Trechispora
OTU260	1.66667	0	0	k__Fungi
OTU224	0.666667	0	0	k__Fungi;p__Ascomycota;c__Dothideomycetes;o__Capnodiales;f__Teratosphaeriaceae;g__Devriesia;s__Devriesia_sp
OTU217	2	0	0	k__Fungi;p__Ascomycota;c__Sordariomycetes;o__Chaetosphaeriales;f__Chaetosphaeriaceae;g__Chaetosphaeria;s__Chaetosphaeria_vermicularioides
OTU282	2	0	0	k__Fungi;p__Ascomycota;c__Dothideomycetes;o__Capnodiales
OTU315	2.66667	0	0	k__Fungi
OTU250	1.66667	0	0	k__Fungi;p__Ascomycota;c__Leotiomycetes;o__Helotiales;f__Helotiaceae;g__Scytalidium;s__Scytalidium_lignicola
OTU221	1	0	0	k__Fungi
OTU208	0.666667	0	0	k__Fungi
OTU234	0.333333	0	0	k__Fungi;p__Ascomycota;c__Sordariomycetes;o__Hypocreales;f__Nectriaceae;g__Paracremonium;s__Paracremonium_inflatum
OTU287	1.33333	0	0	k__Fungi
